# Supplementary material for: fac-Tris(dimethyl sulfoxide-κO)tris­(thio­cyanato-κN)iron(III)
Source: IUCrdata. 2026 Jun 12;11(Pt 6):x260592. doi: 10.1107/S2414314626005924 (PMC13330839; doi:10.1107/S2414314626005924)
Supplement: Supplementary file 1 [file x-11-x260592-sup1.cif]

##############################################################################
#                                                                            #
# This CIF contains the data for a data article accepted for                 #
# publication in IUCrData. It conforms to the requirements of                #
# Notes for Authors for IUCrData, and has been                               #
# peer reviewed under the auspices of IUCrData.                              #
#                                                                            #
# Full details of the Crystallographic Information File format               #
# are given in the paper "The Crystallographic Information File (CIF):       #
# a New Standard Archive File for Crystallography" by S. R. Hall, F. H.      #
# Allen and I. D. Brown [Acta Cryst. (1991), A47, 655-685].                  #
#                                                                            #
# The current version of the core CIF dictionary is obtainable from          #
# ftp://ftp.iucr.org/pub/cif_core.dic.                                       #
#                                                                            #
# Software is freely available for graphical display of the structure(s)     #
# in this CIF. For information consult the CIF software page                 #
# http://www.iucr.org/resources/cif/software.                                #
#                                                                            #
# This file may be used for bona fide research purposes within the           #
# scientific community so long as proper attribution is given to the data    # 
# article from which it was obtained.                                        #
#                                                                            #
##############################################################################
data_I
_audit_creation_method
;
Olex2 1.5
(compiled 2025.07.13 svn.rb7424aed for OlexSys, GUI svn.r7314)
;
_journal_date_recd_electronic     2026-05-26
_journal_date_accepted     2026-06-03
_journal_name_full     'IUCrData'
_journal_year     2026
_journal_volume     11
_journal_issue      1
_journal_page_first     0
_journal_page_last     0
_journal_paper_category     HM
_journal_paper_doi     10.1107/S2414314626005924
_journal_coeditor_code     WM4250
_publ_contact_author_name     'Mohamed Abdellatif Bensegueni'
_publ_contact_author_address
;
Unite de recherche de chimie de l environnement et moleculaire structurale,
Universite Constantine 1, Freres Mentouri, Constantine, 25000, Algeria.
;
_publ_contact_author_email     'med-a.bensegueni@umc.edu.dz'
_publ_contact_author_phone     '+213 670 373 060'
_publ_section_title
;
<i>fac</i>-Tris(dimethyl
sulfoxide-\k<i>O</i>)tris(thiocyanato-\k<i>N</i>)iron(III)
;
loop_
    _publ_author_name
    _publ_author_footnote
    _publ_author_address
    'Bensegueni, Mohamed Abdellatif' .
;
Unit\'e de recherche de chimie de l'environnement et mol\'eculaire \
structurale, Universit\'e Constantine 1, Fr\`eres Mentouri,
Constantine, 25000
Algeria
;
    'Cherouana, Aouatef' .
;
Unit\'e de recherche de chimie de l'environnement et mol\'eculaire \
structurale, Universit\'e Constantine 1, Fr\`eres Mentouri,
Constantine, 25000
Algeria
;
_publ_section_synopsis
;
The title complex adopts a <i>fac</i>-octahedral coordination environment
around the central Fe^III^ atom with three O-bonded dimethyl sulfoxide ligands
and three N-bonded isothiocyanate ligands.
;
_database_code_depnum_ccdc_archive     'CCDC 2541206'
_chemical_name_systematic
;
<i>fac</i>-Tris(dimethyl
sulfoxide-\k<i>O</i>)tris(thiocyanato-\k<i>N</i>)iron(III)
;
_chemical_name_common     ?
_chemical_formula_moiety     'C9 H18 Fe N3 O3 S6'
_chemical_formula_sum     'C9 H18 Fe N3 O3 S6'
_chemical_formula_iupac     '[Fe (S C N)3 (C2 H6 O S)3]'
_chemical_formula_weight     464.47
_chemical_melting_point     ?
_space_group_crystal_system     triclinic
_space_group_name_H-M_alt     'P -1'
_space_group_name_Hall     '-P 1'
loop_
    _space_group_symop_operation_xyz
    'x, y, z'
    '-x, -y, -z'
_cell_length_a     7.980(4)
_cell_length_b     9.001(6)
_cell_length_c     14.340(7)
_cell_angle_alpha     82.233(18)
_cell_angle_beta     87.868(17)
_cell_angle_gamma     86.16(3)
_cell_volume     1017.8(9)
_cell_formula_units_Z     2
_cell_measurement_reflns_used     295
_cell_measurement_theta_min     2.87
_cell_measurement_theta_max     22.28
_cell_measurement_temperature     150(2)
_exptl_crystal_description     prism
_exptl_crystal_colour     'orange'
_exptl_crystal_size_max     0.20
_exptl_crystal_size_mid     0.15
_exptl_crystal_size_min     0.10
_exptl_crystal_density_diffrn     1.516
_exptl_crystal_density_meas     .
_exptl_crystal_density_method     'not measured'
_exptl_crystal_F_000     478
_exptl_absorpt_coefficient_mu     1.366
_exptl_absorpt_correction_type     multi-scan
_exptl_absorpt_process_details
;
(SADABS; Krause <i>et al.</i>, 2015)
;
_exptl_absorpt_correction_T_min     0.6317
_exptl_absorpt_correction_T_max     0.7460
_exptl_special_details
;
Single crystals were obtained by solvothermal synthesis at 393 K for 72 h
in a PTFE-lined stainless steel autoclave.
Reflections 0 0 1, 0 1 0 and 1 1 1 were affected by the beamstop and have
been excluded from refinement using OMIT instructions in SHELXL.
Data were truncated to 0.82 Ang resolution (SHEL 50 0.82 instruction)
to improve data quality and reduce noise at high theta angles.
;
_diffrn_ambient_temperature     150(2)
_diffrn_source     'sealed tube'
_diffrn_source_power     1.5
_diffrn_source_voltage     50.0
_diffrn_source_current     30.0
_diffrn_radiation_type     'Mo K\a'
_diffrn_radiation_wavelength     0.71073
_diffrn_radiation_monochromator     'graphite'
_diffrn_measurement_device_type     'Bruker APEXII CCD'
_diffrn_measurement_method     '\f and \w scans'
_diffrn_detector_area_resol_mean     8
_diffrn_reflns_number     6890
_diffrn_reflns_av_R_equivalents     0.0337
_diffrn_reflns_av_unetI/netI     0.0665
_diffrn_reflns_theta_min     3.539
_diffrn_reflns_theta_max     25.680
_diffrn_reflns_theta_full     25.242
_diffrn_measured_fraction_theta_max     0.983
_diffrn_measured_fraction_theta_full     0.982
_diffrn_reflns_limit_h_min     -7
_diffrn_reflns_limit_h_max     9
_diffrn_reflns_limit_k_min     -10
_diffrn_reflns_limit_k_max     10
_diffrn_reflns_limit_l_min     -17
_diffrn_reflns_limit_l_max     17
_diffrn_standards_number     0
_refine_special_details
;
Refinement of F^2^ against ALL reflections. The weighted R-factor wR and
goodness of fit S are based on F^2^, conventional R-factors R are based
on F, with F set to zero for negative F^2^. The threshold expression of
F^2^ > 2\\s(F^2^) is used only for calculating R-factors(gt) etc. and is
not relevant to the choice of reflections for refinement. R-factors based
on F^2^ are statistically about twice as large as those based on F, and
R-factors based on ALL data will be even larger.
Reflections 0 0 1, 0 1 0 and 1 1 1 were excluded from the refinement as
they were affected by the beamstop (OMIT instructions in SHELXL).
Data were truncated to d_min = 0.82 Ang (SHEL 50 0.82 instruction) to
improve data quality and reduce noise at high theta angles.
;
_reflns_number_total     3801
_reflns_number_gt     2424
_reflns_threshold_expression     'I > 2\s(I)'
_refine_ls_structure_factor_coef     Fsqd
_refine_ls_matrix_type     full
_refine_ls_R_factor_all     0.0885
_refine_ls_R_factor_gt     0.0436
_refine_ls_wR_factor_gt     0.0969
_refine_ls_wR_factor_ref     0.1147
_refine_ls_goodness_of_fit_ref     0.978
_refine_ls_restrained_S_all     0.978
_refine_ls_number_reflns     3801
_refine_ls_number_parameters     205
_refine_ls_number_restraints     0
_refine_ls_hydrogen_treatment     constr
_refine_ls_weighting_scheme     calc
_refine_ls_weighting_details
                     'w=1/[\\s^2^(Fo^2^)+(0.0546P)^2^] where P=(Fo^2^+2Fc^2^)/3'
_atom_sites_solution_hydrogens     geom
_atom_sites_solution_primary     direct
_atom_sites_solution_secondary     ?
_refine_ls_shift/su_max     0.000
_refine_ls_shift/su_mean     0.000
_refine_diff_density_max     0.349
_refine_diff_density_min     -0.355
_refine_ls_extinction_method     none
_refine_ls_extinction_coef     .
loop_
    _atom_type_symbol
    _atom_type_description
    _atom_type_scat_dispersion_real
    _atom_type_scat_dispersion_imag
    _atom_type_scat_source
    'C' 'C' 0.0033 0.0016
                         'International Tables Vol C Tables 4.2.6.8 and 6.1.1.4'
    'H' 'H' 0.0000 0.0000
                         'International Tables Vol C Tables 4.2.6.8 and 6.1.1.4'
    'O' 'O' 0.0106 0.0060
                         'International Tables Vol C Tables 4.2.6.8 and 6.1.1.4'
_computing_data_collection
;
SMART (Bruker, 2009)
;
_computing_cell_refinement
;
SAINT (Bruker, 2009)
;
_computing_data_reduction
;
SAINT (Bruker, 2009)
;
_computing_structure_solution
;
SHELXS (Sheldrick, 2008)
;
_computing_structure_refinement
;
SHELXL (Sheldrick, 2015)
;
_computing_molecular_graphics
;
OLEX2 (Dolomanov <i>et al.</i>,  2009) and DIAMOND (Putz & Brandenburg,
2010)
;
_computing_publication_material
;
publCIF (Westrip, 2010)
;
loop_
    _atom_site_type_symbol
    _atom_site_label
    _atom_site_fract_x
    _atom_site_fract_y
    _atom_site_fract_z
    _atom_site_U_iso_or_equiv
    _atom_site_adp_type
    _atom_site_calc_flag
    _atom_site_occupancy
    _atom_site_disorder_assembly
    _atom_site_disorder_group
    Fe Fe 0.30529(6) 0.47954(6) 0.24808(4) 0.03937(18) Uani d 1 . .
    S S1 0.26516(13) 0.69120(12) 0.05193(7) 0.0482(3) Uani d 1 . .
    O O3 0.3939(3) 0.6441(3) 0.31306(19) 0.0492(7) Uani d 1 . .
    S S3 0.28122(13) 0.73722(13) 0.37470(8) 0.0525(3) Uani d 1 . .
    S S2 -0.09552(12) 0.56090(13) 0.23945(8) 0.0491(3) Uani d 1 . .
    N N1 0.2014(4) 0.3294(4) 0.1769(3) 0.0585(10) Uani d 1 . .
    O O1 0.3801(3) 0.5967(3) 0.12312(17) 0.0473(7) Uani d 1 . .
    O O2 0.0853(3) 0.6094(3) 0.24130(18) 0.0454(7) Uani d 1 . .
    N N3 0.2331(5) 0.3708(5) 0.3739(3) 0.0644(11) Uani d 1 . .
    C C1 0.4020(7) 0.8140(6) -0.0133(3) 0.0829(17) Uani d 1 . .
    H H1A 0.4454 0.8779 0.0273 0.124 Uiso calc 1 . .
    H H1B 0.3420 0.8744 -0.0631 0.124 Uiso calc 1 . .
    H H1C 0.4933 0.7567 -0.0396 0.124 Uiso calc 1 . .
    C C2 0.2360(6) 0.5762(6) -0.0361(3) 0.0653(13) Uani d 1 . .
    H H2A 0.3435 0.5402 -0.0593 0.098 Uiso calc 1 . .
    H H2B 0.1756 0.6335 -0.0869 0.098 Uiso calc 1 . .
    H H2C 0.1732 0.4924 -0.0099 0.098 Uiso calc 1 . .
    C C3 0.4139(7) 0.7773(7) 0.4617(3) 0.0900(19) Uani d 1 . .
    H H3A 0.4574 0.6850 0.4966 0.135 Uiso calc 1 . .
    H H3B 0.3515 0.8364 0.5037 0.135 Uiso calc 1 . .
    H H3C 0.5053 0.8322 0.4326 0.135 Uiso calc 1 . .
    C C5 -0.2116(6) 0.7335(6) 0.2058(4) 0.0869(18) Uani d 1 . .
    H H5A -0.3296 0.7189 0.2141 0.130 Uiso calc 1 . .
    H H5B -0.1866 0.7684 0.1408 0.130 Uiso calc 1 . .
    H H5C -0.1815 0.8066 0.2441 0.130 Uiso calc 1 . .
    C C6 -0.1642(6) 0.5271(6) 0.3587(3) 0.0719(15) Uani d 1 . .
    H H6A -0.1223 0.6008 0.3929 0.108 Uiso calc 1 . .
    H H6B -0.1230 0.4286 0.3856 0.108 Uiso calc 1 . .
    H H6C -0.2848 0.5337 0.3623 0.108 Uiso calc 1 . .
    C C31 0.1876(5) 0.2758(5) 0.4299(3) 0.0466(10) Uani d 1 . .
    C C11 0.1646(5) 0.2381(5) 0.1325(3) 0.0473(10) Uani d 1 . .
    S S11 0.11343(18) 0.11629(16) 0.06928(10) 0.0744(4) Uani d 1 . .
    S S31 0.12611(19) 0.14698(15) 0.50741(10) 0.0763(4) Uani d 1 . .
    C C4 0.2545(8) 0.9126(6) 0.3089(4) 0.0949(19) Uani d 1 . .
    H H4A 0.3624 0.9497 0.2904 0.142 Uiso calc 1 . .
    H H4B 0.1938 0.9805 0.3461 0.142 Uiso calc 1 . .
    H H4C 0.1925 0.9050 0.2539 0.142 Uiso calc 1 . .
    S S21 0.7549(2) 0.12394(19) 0.28209(12) 0.1095(6) Uani d 1 . .
    N N2 0.5300(4) 0.3672(4) 0.2522(2) 0.0548(9) Uani d 1 . .
    C C21 0.6214(5) 0.2630(5) 0.2652(3) 0.0473(10) Uani d 1 . .
loop_
    _atom_site_aniso_label
    _atom_site_aniso_U_11
    _atom_site_aniso_U_22
    _atom_site_aniso_U_33
    _atom_site_aniso_U_12
    _atom_site_aniso_U_13
    _atom_site_aniso_U_23
    Fe 0.0374(3) 0.0410(4) 0.0407(3) -0.0035(2) -0.0001(2) -0.0089(3)
    S1 0.0504(6) 0.0506(7) 0.0416(6) 0.0079(5) 0.0034(5) -0.0064(5)
    O3 0.0383(15) 0.0578(18) 0.0571(17) -0.0050(13) 0.0010(12) -0.0281(15)
    S3 0.0465(6) 0.0628(8) 0.0526(7) -0.0003(5) -0.0010(5) -0.0255(6)
    S2 0.0349(5) 0.0629(7) 0.0551(7) -0.0055(5) -0.0023(5) -0.0260(6)
    N1 0.062(2) 0.049(2) 0.070(3) -0.0081(19) -0.0061(19) -0.021(2)
    O1 0.0420(15) 0.0564(18) 0.0419(16) -0.0007(14) -0.0024(12) -0.0017(13)
    O2 0.0329(14) 0.0505(17) 0.0543(17) -0.0035(12) 0.0044(12) -0.0135(14)
    N3 0.067(3) 0.068(3) 0.053(2) -0.002(2) 0.0080(19) 0.005(2)
    C1 0.113(5) 0.065(4) 0.069(3) -0.027(3) -0.003(3) 0.010(3)
    C2 0.075(3) 0.073(3) 0.051(3) -0.010(3) -0.013(2) -0.015(2)
    C3 0.092(4) 0.123(5) 0.066(3) 0.014(4) -0.026(3) -0.053(3)
    C5 0.052(3) 0.090(4) 0.111(5) 0.011(3) -0.008(3) 0.005(4)
    C6 0.049(3) 0.107(4) 0.063(3) -0.021(3) 0.007(2) -0.019(3)
    C31 0.047(2) 0.052(3) 0.043(2) -0.003(2) 0.0030(19) -0.015(2)
    C11 0.048(2) 0.042(3) 0.051(3) 0.005(2) -0.004(2) -0.005(2)
    S11 0.0858(9) 0.0629(8) 0.0830(9) -0.0047(7) -0.0180(7) -0.0367(7)
    S31 0.0960(10) 0.0569(8) 0.0751(9) -0.0222(7) 0.0257(7) -0.0044(7)
    C4 0.139(6) 0.067(4) 0.078(4) 0.020(4) -0.005(4) -0.021(3)
    S21 0.1331(15) 0.0751(11) 0.1091(13) 0.0568(11) -0.0088(11) -0.0012(9)
    N2 0.053(2) 0.055(2) 0.056(2) 0.011(2) -0.0037(18) -0.0123(19)
    C21 0.051(3) 0.048(3) 0.043(2) -0.002(2) 0.0039(19) -0.010(2)
_geom_special_details
;
 All esds (except the esd in the dihedral angle between two l.s. planes)
are estimated using the full covariance matrix. The cell esds are taken
into account individually in the estimation of esds in distances, angles
and torsion angles; correlations between esds in cell parameters are only
used when they are defined by crystal symmetry. An approximate (isotropic)
treatment of cell esds is used for estimating esds involving l.s. planes.
;
loop_
    _geom_bond_atom_site_label_1
    _geom_bond_atom_site_label_2
    _geom_bond_site_symmetry_2
    _geom_bond_distance
    _geom_bond_publ_flag
    Fe O3 . 2.031(3) yes
    Fe N1 . 2.035(4) yes
    Fe O1 . 2.043(3) yes
    Fe O2 . 2.041(3) yes
    Fe N3 . 2.016(4) yes
    Fe N2 . 1.997(4) yes
    S1 O1 . 1.529(3) ?
    S1 C1 . 1.759(5) ?
    S1 C2 . 1.768(4) ?
    O3 S3 . 1.527(3) ?
    S3 C3 . 1.755(5) ?
    S3 C4 . 1.731(6) ?
    S2 O2 . 1.538(3) ?
    S2 C5 . 1.773(5) ?
    S2 C6 . 1.769(5) ?
    N1 C11 . 1.164(5) ?
    N3 C31 . 1.158(5) ?
    C1 H1A . 0.9600 ?
    C1 H1B . 0.9600 ?
    C1 H1C . 0.9600 ?
    C2 H2A . 0.9600 ?
    C2 H2B . 0.9600 ?
    C2 H2C . 0.9600 ?
    C3 H3A . 0.9600 ?
    C3 H3B . 0.9600 ?
    C3 H3C . 0.9600 ?
    C5 H5A . 0.9600 ?
    C5 H5B . 0.9600 ?
    C5 H5C . 0.9600 ?
    C6 H6A . 0.9600 ?
    C6 H6B . 0.9600 ?
    C6 H6C . 0.9600 ?
    C31 S31 . 1.584(5) ?
    C11 S11 . 1.596(5) ?
    C4 H4A . 0.9600 ?
    C4 H4B . 0.9600 ?
    C4 H4C . 0.9600 ?
    S21 C21 . 1.587(5) ?
    N2 C21 . 1.148(5) ?
loop_
    _geom_angle_atom_site_label_1
    _geom_angle_atom_site_label_2
    _geom_angle_atom_site_label_3
    _geom_angle_site_symmetry_1
    _geom_angle_site_symmetry_3
    _geom_angle
    _geom_angle_publ_flag
    O3 Fe N1 . . 174.70(13) yes
    O3 Fe O1 . . 87.64(12) yes
    O3 Fe O2 . . 85.20(11) yes
    N1 Fe O1 . . 89.85(14) yes
    N1 Fe O2 . . 90.08(13) yes
    O2 Fe O1 . . 88.64(11) yes
    N3 Fe O3 . . 90.20(15) yes
    N3 Fe N1 . . 92.26(17) ?
    N3 Fe O1 . . 177.81(14) yes
    N3 Fe O2 . . 90.79(13) ?
    N2 Fe O3 . . 91.36(13) ?
    N2 Fe N1 . . 93.23(15) ?
    N2 Fe O1 . . 88.32(13) ?
    N2 Fe O2 . . 175.50(13) yes
    N2 Fe N3 . . 92.13(15) yes
    O1 S1 C1 . . 103.3(2) ?
    O1 S1 C2 . . 105.5(2) ?
    C1 S1 C2 . . 97.6(2) ?
    S3 O3 Fe . . 122.26(16) ?
    O3 S3 C3 . . 104.5(2) ?
    O3 S3 C4 . . 104.9(2) ?
    C4 S3 C3 . . 100.5(3) ?
    O2 S2 C5 . . 102.7(2) ?
    O2 S2 C6 . . 105.63(19) ?
    C6 S2 C5 . . 99.1(3) ?
    C11 N1 Fe . . 170.6(4) ?
    S1 O1 Fe . . 125.96(15) ?
    S2 O2 Fe . . 128.93(17) ?
    C31 N3 Fe . . 160.1(4) ?
    S1 C1 H1A . . 109.5 ?
    S1 C1 H1B . . 109.5 ?
    S1 C1 H1C . . 109.5 ?
    H1A C1 H1B . . 109.5 ?
    H1A C1 H1C . . 109.5 ?
    H1B C1 H1C . . 109.5 ?
    S1 C2 H2A . . 109.5 ?
    S1 C2 H2B . . 109.5 ?
    S1 C2 H2C . . 109.5 ?
    H2A C2 H2B . . 109.5 ?
    H2A C2 H2C . . 109.5 ?
    H2B C2 H2C . . 109.5 ?
    S3 C3 H3A . . 109.5 ?
    S3 C3 H3B . . 109.5 ?
    S3 C3 H3C . . 109.5 ?
    H3A C3 H3B . . 109.5 ?
    H3A C3 H3C . . 109.5 ?
    H3B C3 H3C . . 109.5 ?
    S2 C5 H5A . . 109.5 ?
    S2 C5 H5B . . 109.5 ?
    S2 C5 H5C . . 109.5 ?
    H5A C5 H5B . . 109.5 ?
    H5A C5 H5C . . 109.5 ?
    H5B C5 H5C . . 109.5 ?
    S2 C6 H6A . . 109.5 ?
    S2 C6 H6B . . 109.5 ?
    S2 C6 H6C . . 109.5 ?
    H6A C6 H6B . . 109.5 ?
    H6A C6 H6C . . 109.5 ?
    H6B C6 H6C . . 109.5 ?
    N3 C31 S31 . . 179.3(4) ?
    N1 C11 S11 . . 178.5(4) ?
    S3 C4 H4A . . 109.5 ?
    S3 C4 H4B . . 109.5 ?
    S3 C4 H4C . . 109.5 ?
    H4A C4 H4B . . 109.5 ?
    H4A C4 H4C . . 109.5 ?
    H4B C4 H4C . . 109.5 ?
    C21 N2 Fe . . 155.5(4) ?
    N2 C21 S21 . . 177.3(4) ?
loop_
    _geom_torsion_atom_site_label_1
    _geom_torsion_atom_site_label_2
    _geom_torsion_atom_site_label_3
    _geom_torsion_atom_site_label_4
    _geom_torsion_site_symmetry_1
    _geom_torsion_site_symmetry_2
    _geom_torsion_site_symmetry_3
    _geom_torsion_site_symmetry_4
    _geom_torsion
    _geom_torsion_publ_flag
    Fe O3 S3 C3 . . . . 147.3(3) ?
    Fe O3 S3 C4 . . . . -107.4(3) ?
    C1 S1 O1 Fe . . . . 158.6(2) ?
    C2 S1 O1 Fe . . . . -99.5(2) ?
    C5 S2 O2 Fe . . . . -166.8(2) ?
    C6 S2 O2 Fe . . . . 89.7(3) ?
loop_
    _geom_hbond_atom_site_label_D
    _geom_hbond_atom_site_label_H
    _geom_hbond_atom_site_label_A
    _geom_hbond_site_symmetry_A
    _geom_hbond_distance_DH
    _geom_hbond_distance_HA
    _geom_hbond_distance_DA
    _geom_hbond_angle_DHA
    C6 H6A S31 2_566 0.96 2.84 3.751(6) 159
_shelx_space_group_comment
;
The symmetry employed for this shelxl refinement is uniquely defined
by the following loop, which should always be used as a source of
symmetry information in preference to the above space-group names.
They are only intended as comments.
;
_shelx_hkl_file
;
  -2   0   0  633.38   20.65
   2   0   0  634.03   20.65
  -3   0   0    1.82    0.45
   3   0   0    2.31    0.50
  -4   0   0    4.22    0.62
   4   0   0    4.61    0.32
   4   0   0    4.17    0.66
   4   0   0    4.73    0.32
  -5   0   0   65.77    2.71
   5   0   0   64.71    1.93
   5   0   0   67.20    1.94
   5   0   0   64.67    2.82
   6   0   0   19.46    0.90
   6   0   0   20.90    1.70
   6   0   0   21.86    0.96
   7   0   0    4.90    0.56
   7   0   0    4.52    0.58
   7   0   0    4.64    1.06
   8   0   0   -0.35    0.47
   8   0   0    0.43    0.50
   9   0   0    0.41    0.53
  10   0   0    6.80    0.82
  11   0   0    1.32    0.73
  11  -1   0   -0.69    0.73
  10  -1   0   -0.13    0.69
   9  -1   0    0.05    0.59
   8  -1   0    0.36    0.54
   7  -1   0    4.06    0.62
   6  -1   0    0.71    0.45
   6  -1   0    0.18    0.49
   6  -1   0    0.45    0.46
   5  -1   0    1.45    0.44
   5  -1   0    1.68    0.46
  -5   1   0    1.98    0.69
   4  -1   0   10.33    0.67
   4  -1   0    9.30    0.67
  -4   1   0   10.06    0.88
   3  -1   0    6.21    0.46
   3  -1   0    6.02    0.44
  -3   1   0    6.83    0.68
  -3   1   0    5.58    0.35
   2  -1   0  826.86   20.91
   2  -1   0  722.42   20.91
   2  -1   0  819.16   20.91
  -2   1   0  766.93   25.56
  -2   1   0  789.24   20.88
   1  -1   0    6.19    0.32
  -1   1   0    4.72    0.35
  -1   1   0    5.36    0.28
  -1   1   0    5.60    0.27
   0  -1   0   -0.09    0.06
   0   1   0   -0.08    0.06
   0   1   0   -0.05    0.03
   3   1   0   99.48    3.60
   4   1   0    8.23    0.82
   5   1   0  123.64    4.65
   6   1   0    0.04    0.77
   7   1   0    5.57    0.48
   7   1   0    5.34    1.05
   7   1   0    4.73    0.44
   8   1   0   20.19    0.96
   8   1   0   18.20    1.75
   9   1   0    0.93    1.15
   9   1   0    1.99    0.53
  10   1   0    9.78    0.81
  11   1   0    1.17    0.65
  10  -2   0   -0.05    0.75
   9  -2   0    7.96    0.95
   8  -2   0    1.25    0.64
   7  -2   0    5.57    0.76
   6  -2   0    0.27    0.56
   6  -2   0   -0.41    0.50
   5  -2   0   50.10    1.83
   5  -2   0   48.52    1.78
  -5   2   0   51.19    2.39
   4  -2   0    8.30    0.65
   4  -2   0    8.11    0.66
  -4   2   0    6.40    0.81
  -4   2   0    7.87    0.50
   3  -2   0  212.14    5.96
   3  -2   0  219.62    5.94
  -3   2   0  215.67    7.34
  -3   2   0  210.25    5.90
   2  -2   0   22.65    0.96
   2  -2   0   23.02    0.93
  -2   2   0   21.49    0.97
   1  -2   0   13.68    0.74
   1  -2   0   14.65    0.69
  -1   2   0   14.54    0.79
  -1   2   0   14.69    0.65
   0  -2   0   25.03    0.80
   0  -2   0   22.13    0.82
   0   2   0   20.83    0.84
  -1  -2   0    9.78    0.39
  -1  -2   0    9.48    0.36
   1   2   0   10.27    0.47
   4   2   0   13.89    1.14
   5   2   0   21.70    1.59
   6   2   0   11.37    1.20
   7   2   0    4.83    1.04
   8   2   0    8.82    1.34
   9   2   0   -0.63    0.97
  10   2   0    1.68    1.28
  11   2   0    0.22    0.53
  10  -3   0    1.51    0.87
   9  -3   0    4.93    0.93
   8  -3   0    6.04    0.90
   7  -3   0    6.51    0.87
   6  -3   0   50.25    1.97
   5  -3   0   24.50    1.27
  -5   3   0   19.63    0.91
  -5   3   0   27.13    1.75
   4  -3   0  113.40    3.41
  -4   3   0  112.09    4.26
  -4   3   0  111.14    3.32
   3  -3   0   -0.33    0.43
  -3   3   0    0.34    0.49
   2  -3   0    8.91    0.67
  -2   3   0    8.29    0.71
   1  -3   0    1.34    0.41
  -1   3   0    1.41    0.49
   0  -3   0   62.54    1.85
   0   3   0   57.40    1.91
   0   3   0   62.57    1.86
   1   3   0   80.86    2.46
   1   3   0   88.43    2.43
   2   3   0    0.02    0.20
   2   3   0    0.11    0.24
   6   3   0   11.92    1.27
   7   3   0   -0.67    0.79
   8   3   0    1.69    0.98
   9   3   0    0.57    1.04
  10   3   0    0.84    1.23
  10  -4   0    2.21    1.00
   9  -4   0    0.52    0.83
   8  -4   0    9.42    1.09
   7  -4   0   13.37    1.18
   6  -4   0   55.96    2.24
   5  -4   0   11.19    0.99
  -5   4   0   11.43    0.88
   4  -4   0    8.86    0.89
  -4   4   0    8.09    0.83
   3  -4   0   63.44    2.22
  -3   4   0   65.53    2.25
   2  -4   0   33.56    1.42
  -2   4   0   38.17    1.55
   1  -4   0  141.05    4.08
  -1   4   0  141.56    4.16
   0  -4   0   11.67    0.75
   0   4   0   11.25    0.76
  -1  -4   0    5.85    0.44
   1   4   0    5.96    0.50
   1   4   0    4.44    0.51
   2   4   0   35.36    1.17
   2   4   0   32.48    1.21
   3   4   0   31.50    1.09
   3   4   0   33.18    1.07
   6   4   0    1.54    0.81
   7   4   0    2.53    0.92
   8   4   0    5.82    1.18
   9   4   0    4.61    1.23
  10   4   0   -1.61    1.06
   9  -5   0    2.18    0.97
   8  -5   0   -0.23    0.77
   7  -5   0    3.43    0.87
   6  -5   0   -0.01    0.70
   5  -5   0   17.36    1.28
  -5   5   0   17.11    1.34
   4  -5   0   10.68    1.00
  -4   5   0   12.23    1.07
   3  -5   0    7.21    0.86
  -3   5   0    7.32    0.92
   2  -5   0   67.09    2.34
  -2   5   0   70.63    2.48
   1  -5   0    2.62    0.55
  -1   5   0    3.36    0.73
   0  -5   0   68.42    2.19
   0   5   0   68.96    2.33
  -1  -5   0    5.08    0.49
   1   5   0    5.69    0.57
   1   5   0    5.15    0.65
   2   5   0  131.37    3.85
   2   5   0  133.26    3.80
   3   5   0    8.44    0.58
   3   5   0    7.43    0.63
   4   5   0   22.25    0.91
   4   5   0   21.63    0.97
   5   5   0   11.36    0.65
   5   5   0   12.27    0.69
   7   5   0   13.23    1.46
   8   5   0    2.73    1.09
   9   5   0    4.76    1.29
   9  -6   0    1.55    1.09
   8  -6   0    0.99    0.95
   7  -6   0    0.40    0.88
   6  -6   0    7.01    1.09
   5  -6   0    5.35    0.98
  -5   6   0    3.84    0.94
   4  -6   0   -0.11    0.74
  -4   6   0    0.20    0.85
   3  -6   0   30.79    1.72
  -3   6   0   33.21    1.87
   2  -6   0   12.66    1.03
  -2   6   0   11.36    1.12
   1  -6   0   16.20    1.17
  -1   6   0   15.19    1.22
   0  -6   0    0.17    0.51
   0   6   0   -0.11    0.63
  -1  -6   0    1.59    0.47
   1   6   0    2.11    0.66
  -2  -6   0    0.71    0.31
   2   6   0   -0.87    0.55
   2   6   0    1.07    0.48
   3   6   0   60.36    2.06
   3   6   0   59.22    1.99
   4   6   0    5.96    0.68
   4   6   0    6.65    0.60
   5   6   0   10.12    0.73
   5   6   0    9.86    0.76
   6   6   0   -0.23    0.43
   8   6   0    4.51    1.14
   9   6   0    2.37    1.22
   8  -7   0    1.76    1.11
   7  -7   0   -0.06    0.94
   6  -7   0    9.99    1.30
   5  -7   0   -1.40    0.80
  -5   7   0   -0.10    0.90
   4  -7   0    5.35    0.98
  -4   7   0    6.27    1.11
   3  -7   0    7.02    0.98
  -3   7   0    7.88    1.14
   2  -7   0   11.83    1.09
  -2   7   0   11.43    1.21
   1  -7   0   50.64    2.03
  -1   7   0   44.60    2.29
   0  -7   0    6.11    0.78
   0   7   0    6.03    0.98
  -1  -7   0   -0.18    0.52
   1   7   0   -1.51    0.68
  -2  -7   0    3.63    0.46
   2   7   0    3.57    0.77
   3   7   0    2.28    0.72
   4   7   0   20.22    1.27
   5   7   0    0.96    0.58
   6   7   0    0.49    0.55
   7   7   0   -0.23    0.55
   8   7   0    3.21    1.08
   8   7   0    2.78    0.59
   8  -8   0   -0.25    1.14
   7  -8   0    0.91    1.10
   6  -8   0    2.04    1.11
   5  -8   0   -0.25    0.91
   4  -8   0    4.04    1.04
  -4   8   0    4.74    1.19
   3  -8   0    0.19    0.84
  -3   8   0    1.55    1.03
   2  -8   0   -0.93    0.75
  -2   8   0   -1.64    0.87
   1  -8   0   10.37    1.06
  -1   8   0    9.69    1.17
   0  -8   0   13.31    1.08
   0   8   0   14.77    1.35
  -1  -8   0    7.72    0.80
   1   8   0    6.94    1.02
   2   8   0    7.34    0.95
   3   8   0    1.92    0.74
   4   8   0    3.62    0.81
   5   8   0    0.21    0.69
   6   8   0   -0.74    0.65
   7   8   0    1.37    0.71
   8   8   0   -0.19    0.67
   9   8   0    1.21    0.72
   7  -9   0   -0.58    1.15
   6  -9   0    4.74    1.31
   5  -9   0   -0.29    1.08
   4  -9   0    0.80    1.03
  -4   9   0    0.64    1.20
   3  -9   0    7.03    1.13
  -3   9   0    5.01    1.27
   2  -9   0    0.61    0.89
  -2   9   0    0.73    1.01
   1  -9   0   19.18    1.38
  -1   9   0   15.46    1.52
   0  -9   0    0.35    0.83
   0   9   0   -0.22    0.97
   1   9   0    1.95    1.00
   2   9   0   -0.31    0.80
   3   9   0   -0.71    0.78
   4   9   0    2.22    0.85
   5   9   0    0.74    0.79
   6   9   0    0.86    0.80
   7   9   0   -0.81    0.79
   8   9   0    0.56    0.82
   6 -10   0   -0.17    1.24
   5 -10   0    1.33    1.23
   4 -10   0    1.90    1.19
  -4  10   0    0.33    1.27
   3 -10   0    9.46    1.39
  -3  10   0   12.10    1.60
   2 -10   0   -0.82    0.92
  -2  10   0    0.30    1.15
  -1  10   0    2.23    1.15
   0  10   0   -0.81    0.92
   1  10   0   -0.80    1.01
   2  10   0    3.87    1.06
   3  10   0    0.20    0.91
   4  10   0    3.06    1.01
   5  10   0    1.13    0.94
   6  10   0   -0.21    0.91
   7  10   0    0.21    0.94
  -3  11   0   -0.89    1.36
  -2  11   0   -1.64    1.25
  -1  11   0    0.77    1.20
   0  11   0    0.99    1.13
   1  11   0    0.81    1.07
   2  11   0    2.06    1.11
   3  11   0    0.34    1.08
   4  11   0    0.68    1.06
   5  11   0   -0.74    1.00
  -2  12   0   -2.02    1.41
  -1  12   0   -1.50    1.35
   0  12   0    0.65    1.24
   1  12   0    1.05    1.28
   2  12   0    1.06    1.18
   3  12   0    0.28    1.11
   3  12  -1   -0.23    1.16
   2  12  -1    0.72    1.22
   1  12  -1   -1.49    1.20
   0  12  -1    0.82    1.30
  -1  12  -1   -1.90    1.28
  -2  12  -1   -0.92    1.45
   5  11  -1   -0.49    1.03
   4  11  -1   -0.94    0.98
   3  11  -1   -1.29    1.00
   2  11  -1   -0.24    1.03
   1  11  -1   -0.25    1.11
   0  11  -1    1.49    1.24
  -1  11  -1    0.71    1.28
  -2  11  -1    0.30    1.30
  -3  11  -1    2.30    1.47
   7  10  -1    0.74    0.95
   6  10  -1    1.51    0.95
   5  10  -1    2.77    0.97
   4  10  -1   -0.65    0.88
   3  10  -1    1.70    0.96
   2  10  -1   -0.30    0.86
   1  10  -1    1.04    1.06
   0  10  -1    0.11    1.02
  -1  10  -1   -0.51    1.07
  -2  10  -1    0.67    1.15
   2 -10   1    0.01    0.97
  -3  10  -1   -1.25    1.21
   3 -10   1   -0.03    1.02
  -4  10  -1   -0.15    1.29
   4 -10   1    0.06    1.15
   5 -10   1   -2.13    1.16
   6 -10   1   -0.98    1.29
   8   9  -1    1.67    0.84
   7   9  -1    0.88    0.82
   6   9  -1    1.17    0.82
   5   9  -1    9.60    1.09
   4   9  -1    2.53    0.88
   3   9  -1    1.32    0.80
   2   9  -1    1.86    0.86
   1   9  -1    4.70    1.03
   0   9  -1   20.11    1.59
  -1   9  -1   10.55    1.34
   1  -9   1   10.12    1.15
  -2   9  -1    9.45    1.36
   2  -9   1   10.36    1.22
  -3   9  -1    1.40    1.14
   3  -9   1    3.50    1.01
  -4   9  -1    3.05    1.27
   4  -9   1    8.14    1.31
   5  -9   1   -1.15    1.04
   6  -9   1    0.56    1.20
   7  -9   1    0.40    1.21
   8   8  -1    0.78    0.71
   7   8  -1    2.00    0.75
   6   8  -1    1.87    0.70
   5   8  -1    0.97    0.68
   4   8  -1   -0.33    0.66
   3   8  -1    0.51    0.69
   2   8  -1   36.84    1.87
   1   8  -1   19.57    1.53
  -1  -8   1   19.27    1.21
   0   8  -1   28.66    1.87
   0  -8   1   31.71    1.59
  -1   8  -1    2.33    0.99
   1  -8   1    2.46    0.79
  -2   8  -1    4.79    1.08
   2  -8   1    5.36    0.97
  -3   8  -1   20.73    1.62
   3  -8   1   20.23    1.47
  -4   8  -1   15.56    1.52
   4  -8   1   17.67    1.48
   5  -8   1   12.29    1.39
   6  -8   1    1.90    1.09
   7  -8   1    1.17    1.17
   8  -8   1    0.86    1.16
   8   7  -1    2.17    1.01
   8   7  -1    0.12    0.54
   7   7  -1   -0.44    0.54
   6   7  -1    1.60    0.60
   5   7  -1    0.09    0.58
   4   7  -1    2.75    0.67
   3   7  -1   10.65    0.92
   2   7  -1    0.48    0.67
  -2  -7   1    2.13    0.44
   1   7  -1    9.67    1.02
  -1  -7   1    8.35    0.76
   0   7  -1    1.15    0.80
   0  -7   1    1.07    0.64
  -1   7  -1    0.92    0.91
   1  -7   1    1.58    0.72
  -2   7  -1    6.40    1.11
   2  -7   1    5.85    0.88
  -3   7  -1   15.34    1.38
   3  -7   1   13.72    1.19
  -4   7  -1    1.69    0.99
   4  -7   1    0.82    0.81
  -5   7  -1    2.39    1.00
   5  -7   1    2.60    0.99
   6  -7   1    2.52    0.99
   7  -7   1   -0.55    0.97
   8  -7   1    4.13    1.21
   9   6  -1    3.58    1.28
   8   6  -1    0.45    0.89
   6   6  -1    3.74    0.52
   5   6  -1    0.27    0.40
   5   6  -1    0.30    0.48
   4   6  -1   39.76    1.55
   4   6  -1   38.28    1.45
   3   6  -1    0.56    0.46
   3   6  -1    0.13    0.57
   2   6  -1    3.65    0.66
   2   6  -1    3.97    0.59
  -2  -6   1    3.74    0.40
   1   6  -1    2.02    0.64
  -1  -6   1    1.63    0.49
   0   6  -1   11.25    1.00
   0  -6   1   12.60    0.86
  -1   6  -1    3.47    0.86
   1  -6   1    5.52    0.77
  -2   6  -1    3.58    0.93
   2  -6   1    3.91    0.77
  -3   6  -1    1.24    0.92
   3  -6   1    1.52    0.77
  -4   6  -1   -0.28    0.84
   4  -6   1   -0.99    0.71
  -5   6  -1   -0.75    0.80
   5  -6   1   -0.89    0.75
   6  -6   1   -0.23    0.83
   7  -6   1    0.33    0.86
   8  -6   1    2.11    1.02
   9  -6   1    1.07    1.06
   9   5  -1    0.01    1.04
   8   5  -1    5.10    1.17
   7   5  -1    0.81    0.80
   5   5  -1    2.83    0.42
   4   5  -1   36.03    1.31
   4   5  -1   36.80    1.26
   3   5  -1   47.28    1.64
   3   5  -1   48.30    1.59
   2   5  -1    0.78    0.50
   2   5  -1    0.74    0.41
   1   5  -1  126.05    3.84
   1   5  -1  140.53    3.89
  -1  -5   1  124.89    3.70
   0   5  -1   14.97    1.08
   0  -5   1   13.79    0.89
  -1   5  -1    3.72    0.73
   1  -5   1    2.72    0.56
  -2   5  -1    0.18    0.69
   2  -5   1    0.47    0.57
  -3   5  -1    1.56    0.79
   3  -5   1    2.38    0.71
  -4   5  -1    0.59    0.77
   4  -5   1    1.80    0.74
  -5   5  -1    3.81    0.82
   5  -5   1    3.18    0.79
   6  -5   1    0.66    0.75
   7  -5   1    2.62    0.84
   8  -5   1    0.29    0.80
   9  -5   1    2.24    0.97
  10   4  -1   -1.90    1.05
   9   4  -1    0.13    0.97
   8   4  -1    6.28    1.18
   7   4  -1    0.96    0.84
   3   4  -1  250.93    6.78
   3   4  -1  249.32    6.80
   2   4  -1    0.22    0.37
   2   4  -1   -0.07    0.29
   1   4  -1   73.20    2.23
   1   4  -1   71.19    2.17
  -1  -4   1   69.35    2.09
   0   4  -1    3.23    0.52
   0  -4   1    2.37    0.44
  -1   4  -1    1.40    0.56
   1  -4   1    0.54    0.45
  -2   4  -1   88.56    2.81
   2  -4   1   85.88    2.73
  -3   4  -1   27.12    1.40
   3  -4   1   27.02    1.35
  -4   4  -1   48.69    1.95
   4  -4   1   50.75    1.95
  -5   4  -1    2.95    0.69
   5  -4   1    3.26    0.73
   6  -4   1   12.22    1.06
   7  -4   1   19.12    1.46
   8  -4   1    2.05    0.81
   9  -4   1    0.85    0.87
  10  -4   1    0.26    0.88
  10   3  -1    2.92    1.27
   9   3  -1   -0.49    0.97
   8   3  -1   -1.08    0.83
   7   3  -1    0.94    0.84
   6   3  -1   24.38    1.78
   2   3  -1   58.36    1.69
   2   3  -1   58.88    1.72
   1   3  -1   13.63    0.73
   1   3  -1   14.89    0.68
   0   3  -1   19.61    0.95
   0   3  -1   18.68    0.83
   0  -3   1   20.15    0.84
  -1   3  -1   56.46    1.90
   1  -3   1   58.74    1.83
  -2   3  -1  185.29    5.12
   2  -3   1  174.27    5.06
  -3   3  -1    1.96    0.53
   3  -3   1    1.93    0.49
  -4   3  -1  174.91    4.94
  -4   3  -1  172.72    6.24
   4  -3   1  170.83    4.99
   6  -3   1    8.51    0.87
   7  -3   1   32.77    1.65
   8  -3   1   -0.26    0.65
   9  -3   1    1.27    0.79
  10  -3   1    0.33    0.84
  11   2  -1    2.14    0.62
  10   2  -1    6.85    0.62
  10   2  -1    3.04    1.35
   9   2  -1    0.04    1.00
   8   2  -1    1.05    0.92
   7   2  -1    9.51    1.22
   6   2  -1   22.84    1.76
   5   2  -1   33.57    1.84
   1   2  -1   -0.16    0.20
   0   2  -1  120.44    3.50
   0  -2   1  131.27    3.48
   0  -2   1  125.02    3.49
  -1   2  -1   94.03    2.67
  -1   2  -1   93.12    2.67
  -1   2  -1   90.01    2.72
   1  -2   1   96.17    2.69
   1  -2   1   94.43    2.71
  -2   2  -1  100.57    3.01
   2  -2   1  100.46    3.01
   2  -2   1  108.64    3.00
  -3   2  -1   -0.53    0.38
  -3   2  -1    0.29    0.52
   3  -2   1   -0.68    0.39
   3  -2   1   -0.34    0.38
   3  -2   1    0.49    0.40
  -4   2  -1   61.41    2.54
   4  -2   1   60.23    1.97
   4  -2   1   56.37    1.94
   4  -2   1   59.25    1.94
  -5   2  -1    1.78    0.79
   5  -2   1    3.29    0.62
   5  -2   1    2.83    0.58
   5  -2   1    2.85    0.58
   6  -2   1   13.69    0.96
   6  -2   1   13.25    0.96
   7  -2   1   19.90    1.27
   8  -2   1   -0.02    0.59
   9  -2   1    3.08    0.76
  10  -2   1    0.19    0.77
  11   1  -1    2.49    0.70
  10   1  -1    2.03    0.60
   9   1  -1    6.77    1.38
   9   1  -1    6.69    0.62
   8   1  -1    9.86    1.36
   8   1  -1   10.55    0.73
   8   1  -1    9.34    0.65
   7   1  -1   12.45    1.31
   6   1  -1   22.44    1.76
   5   1  -1    5.38    0.80
   4   1  -1   30.71    1.59
  -1   1  -1   63.55    1.91
  -1   1  -1   66.52    1.88
   1  -1   1   69.35    1.90
  -2   1  -1   93.39    2.63
  -2   1  -1   92.63    3.35
  -2   1  -1   91.68    2.65
   2  -1   1   95.41    2.69
   2  -1   1   96.85    2.66
  -3   1  -1  120.98    3.40
  -3   1  -1  127.01    4.43
   3  -1   1  125.18    3.48
   3  -1   1  123.68    3.50
  -4   1  -1   22.86    1.38
   4  -1   1   24.40    0.97
   4  -1   1   24.93    1.01
  -5   1  -1    1.67    0.70
   5  -1   1    2.51    0.47
   5  -1   1    2.08    0.49
   6  -1   1    3.15    0.58
   6  -1   1    3.82    0.57
   7  -1   1    4.43    0.66
   8  -1   1    2.73    0.65
   9  -1   1    1.66    0.68
  10  -1   1    0.32    0.69
  11  -1   1    0.01    0.77
  11   0  -1    1.74    0.72
  10   0  -1   -0.54    0.61
   9   0  -1    1.86    0.57
   8   0  -1   18.97    1.03
   7   0  -1    1.34    0.50
   7   0  -1    0.75    0.43
   7   0  -1    1.29    0.87
   6   0  -1   18.26    0.85
   6   0  -1   18.29    0.87
   6   0  -1   16.94    1.62
   5   0  -1    0.86    0.31
   5   0  -1    0.57    0.29
   5   0  -1    0.76    0.63
   4   0  -1   47.84    1.41
   4   0  -1   48.80    2.08
  -4   0   1   48.97    2.04
   3   0  -1   20.62    1.12
  -3   0   1   18.93    1.07
   2   0  -1   77.91    2.71
  -2   0   1   76.11    2.70
   0   0  -1   -0.01    0.01
   0   0  -1    0.00    0.08
   0   0  -1    0.01    0.01
   0   0   1   -0.01    0.03
   0   0   1    0.01    0.07
   0   0   1   -0.01    0.04
  -2   0  -1   75.75    2.75
   2   0   1   75.82    2.10
   2   0   1   77.58    2.77
  -3   0  -1   37.00    1.69
   3   0   1   40.30    1.17
   3   0   1   39.25    1.15
   3   0   1   37.89    1.73
  -4   0  -1   40.35    1.83
   4   0   1   40.93    1.26
   4   0   1   40.67    1.92
   4   0   1   40.32    1.25
  -5   0  -1    0.63    0.57
   5   0   1    0.49    0.34
   5   0   1    1.25    0.67
   5   0   1    0.27    0.35
   6   0   1    3.27    0.47
   6   0   1    1.82    0.47
   6   0   1    3.94    0.96
   7   0   1    8.27    0.65
   7   0   1    5.99    1.17
   7   0   1    7.29    0.67
   8   0   1    5.89    0.67
   9   0   1    3.22    0.64
   9   0   1    2.24    0.60
  10   0   1    0.46    0.65
  11   0   1    0.74    0.70
  11  -1  -1    1.24    0.80
  10  -1  -1   -0.63    0.67
   9  -1  -1   -0.88    0.58
   8  -1  -1    3.86    0.66
   7  -1  -1   -0.09    0.50
   6  -1  -1    2.67    0.56
   6  -1  -1    3.20    0.53
  -6   1   1    2.69    0.74
   5  -1  -1    8.21    0.64
   5  -1  -1    8.40    0.61
  -5   1   1    7.27    0.88
   4  -1  -1   44.06    1.44
   4  -1  -1   43.34    1.44
  -4   1   1   44.11    1.92
   3  -1  -1  163.42    4.34
   3  -1  -1  152.43    4.33
  -3   1   1  154.82    5.40
   2  -1  -1  210.80    5.56
   2  -1  -1  208.16    5.57
  -2   1   1  204.45    6.85
  -2   1   1  196.36    5.52
   1  -1  -1  110.16    2.93
  -1   1   1  107.93    2.91
  -1   1   1  100.57    2.93
   1   1   1    0.02    0.05
   1   1   1    0.00    0.05
   3   1   1   39.84    1.75
   4   1   1    0.43    0.55
   5   1   1    3.71    0.79
   6   1   1    5.39    0.99
   7   1   1    5.16    1.08
   7   1   1    5.76    0.54
   7   1   1    6.19    0.51
   8   1   1    3.91    1.16
   8   1   1    2.75    0.51
   9   1   1    0.57    1.12
   9   1   1    0.59    0.50
  10   1   1   -0.12    0.57
  11   1   1    0.09    0.62
  10  -2  -1    1.50    0.78
   9  -2  -1    0.40    0.68
   8  -2  -1    1.27    0.66
   7  -2  -1    6.94    0.80
   6  -2  -1   13.34    1.03
   6  -2  -1   12.96    0.93
   5  -2  -1    0.36    0.53
   5  -2  -1   -0.13    0.47
  -5   2   1   -0.39    0.64
   4  -2  -1   45.38    1.60
   4  -2  -1   48.15    1.63
  -4   2   1   46.69    1.45
  -4   2   1   46.44    2.11
   3  -2  -1   33.87    1.25
   3  -2  -1   34.16    1.25
  -3   2   1   35.21    1.20
   2  -2  -1   68.11    2.18
   2  -2  -1   78.71    2.23
  -2   2   1   72.58    2.20
   1  -2  -1    2.82    0.36
   0  -2  -1   50.44    1.47
   0  -2  -1   50.16    1.48
   0   2   1   46.38    1.51
  -1  -2  -1  232.76    6.19
   1   2   1  229.12    6.23
   4   2   1    0.50    0.54
   5   2   1    0.17    0.66
   6   2   1   14.99    1.38
   7   2   1   -0.17    0.81
   8   2   1    2.04    1.05
   9   2   1   -0.12    0.41
   9   2   1   -0.67    0.98
  10   2   1   -0.34    1.20
  10   2   1    0.80    0.52
  11   2   1    1.90    0.62
  10  -3  -1    0.48    0.87
   9  -3  -1    0.03    0.75
   8  -3  -1   -0.63    0.65
   7  -3  -1   27.50    1.52
   6  -3  -1    1.78    0.65
   5  -3  -1    8.63    0.82
  -5   3   1    8.12    1.02
  -5   3   1    9.51    0.63
   4  -3  -1   94.56    3.00
  -4   3   1   96.63    2.91
  -4   3   1   99.16    3.75
   3  -3  -1    1.37    0.47
   2  -3  -1  175.93    5.03
  -2   3   1  180.34    5.06
   1  -3  -1   33.87    1.24
  -1   3   1   36.46    1.35
   0  -3  -1    4.16    0.42
   0   3   1    3.88    0.51
   0   3   1    4.17    0.40
   1   3   1   42.37    1.44
   1   3   1   46.29    1.39
   2   3   1   13.02    0.55
   2   3   1   12.68    0.59
   5   3   1   -0.33    0.64
   6   3   1   23.16    1.86
   7   3   1    2.53    0.96
   8   3   1    9.02    1.37
   9   3   1    0.66    1.05
  10   3   1   -1.69    1.12
  10  -4  -1    0.69    0.94
   9  -4  -1    0.42    0.84
   8  -4  -1   -0.04    0.76
   7  -4  -1   18.61    1.46
   6  -4  -1    2.55    0.76
   5  -4  -1   -0.66    0.60
  -5   4   1    0.59    0.57
   4  -4  -1   49.40    1.89
  -4   4   1   44.49    1.80
   3  -4  -1    4.71    0.64
  -3   4   1    5.19    0.71
   2  -4  -1   69.11    2.26
  -2   4   1   68.87    2.32
   1  -4  -1    5.13    0.57
  -1   4   1    5.36    0.66
   0  -4  -1    5.42    0.53
   0   4   1    6.59    0.64
  -1  -4  -1  105.83    3.04
   1   4   1  109.34    3.09
   1   4   1  106.80    3.15
   2   4   1    1.19    0.39
   2   4   1    1.40    0.33
   3   4   1   55.12    1.63
   3   4   1   53.38    1.66
   6   4   1   36.10    2.21
   7   4   1    1.48    0.90
   8   4   1    1.41    1.01
   9   4   1   -0.75    1.01
  10   4   1    1.81    1.31
   9  -5  -1    3.17    1.03
   8  -5  -1   -0.32    0.77
   7  -5  -1    9.70    1.12
   6  -5  -1   -0.20    0.73
   5  -5  -1    4.04    0.81
  -5   5   1    1.30    0.75
   4  -5  -1    0.87    0.68
  -4   5   1    1.71    0.76
   3  -5  -1    5.38    0.79
  -3   5   1    5.54    0.89
   2  -5  -1    2.08    0.60
  -2   5   1    2.19    0.70
   1  -5  -1    1.14    0.52
   0  -5  -1    1.61    0.47
   0   5   1    2.83    0.66
  -1  -5  -1    8.99    0.68
   1   5   1    8.10    0.64
   1   5   1    9.07    0.74
  -2  -5  -1    1.47    0.27
   2   5   1    1.50    0.51
   2   5   1    1.03    0.39
   3   5   1   34.58    1.22
   3   5   1   31.25    1.28
   4   5   1    7.56    0.59
   4   5   1    9.17    0.59
   5   5   1    0.32    0.38
   5   5   1    1.16    0.34
   7   5   1    1.13    0.88
   8   5   1   -0.21    0.96
   9   5   1    0.65    1.07
   9  -6  -1    0.89    1.00
   8  -6  -1    0.03    0.92
   7  -6  -1    1.04    0.91
   6  -6  -1    1.34    0.88
   5  -6  -1   -0.77    0.76
  -5   6   1    0.78    0.79
   4  -6  -1   14.91    1.26
  -4   6   1   17.13    1.31
   3  -6  -1    8.62    0.96
  -3   6   1   10.84    1.16
   2  -6  -1   38.57    1.74
  -2   6   1   41.31    1.95
   1  -6  -1    1.11    0.60
  -1   6   1    1.79    0.73
   0  -6  -1   10.20    0.83
   0   6   1   10.79    0.99
  -1  -6  -1   41.95    1.52
   1   6   1   42.27    1.78
  -2  -6  -1    7.83    0.50
   2   6   1    7.07    0.78
   2   6   1    5.85    0.65
   3   6   1   37.77    1.47
   3   6   1   41.10    1.62
   4   6   1    1.44    0.57
   4   6   1    0.31    0.44
   5   6   1   -0.18    0.41
   5   6   1    0.02    0.50
   6   6   1    1.66    0.48
   7   6   1    0.21    0.43
   8   6   1    1.97    1.01
   9   6   1   -0.28    1.12
   8  -7  -1    1.76    1.10
   7  -7  -1    1.85    1.02
   6  -7  -1    0.81    0.94
   5  -7  -1    1.04    0.88
  -5   7   1   -0.15    0.87
   4  -7  -1    3.49    0.92
  -4   7   1    3.96    1.03
   3  -7  -1    0.54    0.73
  -3   7   1    0.15    0.89
   2  -7  -1    0.76    0.74
  -2   7   1   -0.40    0.84
   1  -7  -1   42.44    1.91
  -1   7   1   44.95    2.10
   0  -7  -1    2.44    0.69
   0   7   1    3.02    0.87
  -1  -7  -1   45.58    1.69
   1   7   1   44.79    2.02
  -2  -7  -1    8.08    0.57
   2   7   1    8.51    0.94
   3   7   1    4.00    0.76
   4   7   1    7.05    0.80
   5   7   1    5.30    0.72
   6   7   1   13.10    0.91
   7   7   1    4.66    0.67
   8   7   1    1.97    1.04
   8   7   1    1.55    0.61
   8  -8  -1    1.53    1.23
   7  -8  -1   -0.12    1.08
   6  -8  -1   -1.63    0.94
   5  -8  -1    5.64    1.20
   4  -8  -1    2.63    1.03
  -4   8   1    0.37    1.00
   3  -8  -1    2.18    0.94
  -3   8   1    2.64    1.04
   2  -8  -1   -0.05    0.77
  -2   8   1    0.16    0.88
   1  -8  -1    1.79    0.77
  -1   8   1   -0.05    0.84
   0  -8  -1    2.02    0.71
   0   8   1    2.07    0.87
  -1  -8  -1    0.21    0.56
   1   8   1    0.33    0.82
   2   8   1    0.73    0.77
   3   8   1    1.94    0.76
   4   8   1   15.43    1.18
   5   8   1    8.56    0.95
   6   8   1    5.49    0.86
   7   8   1   -0.32    0.68
   8   8   1    0.78    0.73
   9   8   1    2.53    0.73
   7  -9  -1   -1.31    1.22
   6  -9  -1    0.86    1.21
   5  -9  -1   -0.44    1.08
   4  -9  -1    5.94    1.21
  -4   9   1    3.72    1.21
   3  -9  -1    5.44    1.14
  -3   9   1    2.85    1.17
   2  -9  -1    0.17    0.88
  -2   9   1   -1.46    0.96
   1  -9  -1    1.95    0.88
  -1   9   1    0.50    0.94
   0  -9  -1    3.11    0.85
   0   9   1    0.91    0.97
   1   9   1    4.35    1.00
   2   9   1    4.64    1.01
   3   9   1    0.56    0.84
   4   9   1    0.19    0.81
   5   9   1   -0.02    0.81
   6   9   1    2.96    0.90
   7   9   1    0.11    0.82
   8   9   1   -1.13    0.80
   6 -10  -1   -0.53    1.29
   5 -10  -1    5.26    1.36
   4 -10  -1    0.57    1.14
  -4  10   1   -0.57    1.26
   3 -10  -1    6.35    1.26
  -3  10   1    7.18    1.47
   2 -10  -1    0.13    1.00
  -2  10   1   -0.96    1.14
  -1  10   1   -0.58    1.03
   0  10   1    7.48    1.25
   1  10   1    0.68    0.99
   2  10   1    3.77    1.00
   3  10   1   -1.12    0.84
   4  10   1    0.99    0.94
   5  10   1    2.83    1.01
   6  10   1   -1.41    0.88
   7  10   1    0.31    0.93
   4 -11  -1    2.41    1.33
  -3  11   1    0.00    1.31
  -2  11   1    3.96    1.46
  -1  11   1    1.39    1.27
   0  11   1    2.65    1.20
   1  11   1    1.32    1.10
   2  11   1   -1.22    1.01
   3  11   1    2.95    1.06
   4  11   1   -0.92    0.96
   5  11   1    0.03    1.04
   6  11   1    0.46    1.04
  -2  12   1   -0.58    1.42
  -1  12   1   -1.29    1.39
   0  12   1    0.63    1.30
   1  12   1   -1.61    1.16
   2  12   1    1.44    1.17
   3  12   1    1.28    1.12
   4  12   1    0.46    1.08
   2  12  -2    0.16    1.27
   1  12  -2    2.48    1.32
   0  12  -2    0.49    1.31
  -1  12  -2    0.18    1.40
   5  11  -2   -2.01    0.96
   4  11  -2    0.83    1.03
   3  11  -2    0.00    1.05
   2  11  -2   -0.28    1.06
   1  11  -2   -1.30    1.06
   0  11  -2    0.34    1.26
  -1  11  -2    1.31    1.29
  -2  11  -2    1.32    1.33
  -3  11  -2   -0.32    1.40
   7  10  -2    3.06    1.01
   6  10  -2   -0.11    0.89
   5  10  -2    4.28    1.03
   4  10  -2    0.76    0.92
   3  10  -2   -1.13    0.85
   2  10  -2    0.72    0.96
   1  10  -2    2.72    1.07
   0  10  -2   -1.46    0.97
  -1  10  -2   -0.16    1.12
  -2  10  -2   -1.07    1.13
  -3  10  -2    0.52    1.23
   3 -10   2    2.16    1.11
  -4  10  -2   -0.15    1.32
   4 -10   2   -0.76    1.14
   5 -10   2    0.98    1.23
   8   9  -2    0.90    0.84
   7   9  -2    4.73    0.95
   6   9  -2    0.30    0.81
   5   9  -2    1.20    0.84
   4   9  -2    3.20    0.88
   3   9  -2    0.46    0.79
   2   9  -2    2.71    0.89
   1   9  -2    0.56    0.87
   0   9  -2    1.91    1.03
  -1   9  -2    4.02    1.17
   1  -9   2    1.68    0.89
  -2   9  -2    0.79    1.10
   2  -9   2   -0.83    0.85
  -3   9  -2    6.73    1.32
   3  -9   2    3.55    1.05
  -4   9  -2    1.31    1.18
   4  -9   2    2.26    1.05
   5  -9   2   -0.01    1.10
   6  -9   2    0.17    1.16
   7  -9   2   -1.20    1.11
   8   8  -2    0.33    0.69
   7   8  -2    0.45    0.70
   6   8  -2    1.31    0.73
   5   8  -2    1.18    0.71
   4   8  -2    8.12    0.94
   3   8  -2    0.23    0.66
   2   8  -2    7.63    0.97
   1   8  -2    2.43    0.87
   0   8  -2    8.94    1.11
   0  -8   2   11.04    0.98
  -1   8  -2   28.81    1.86
   1  -8   2   25.32    1.65
  -2   8  -2    2.09    0.99
   2  -8   2    1.81    0.82
  -3   8  -2    6.67    1.19
   3  -8   2    6.60    1.09
  -4   8  -2   -0.12    1.05
   4  -8   2   -0.65    0.92
   5  -8   2   -0.54    0.97
   6  -8   2    0.93    1.11
   7  -8   2    0.06    1.13
   8   7  -2    0.55    0.55
   8   7  -2    3.54    1.02
   7   7  -2    0.03    0.56
   6   7  -2    0.02    0.55
   5   7  -2    1.23    0.61
   4   7  -2    3.39    0.70
   3   7  -2    0.72    0.67
   2   7  -2    4.85    0.82
  -2  -7   2    7.70    0.60
   1   7  -2   17.76    1.40
  -1  -7   2   19.70    1.13
   0   7  -2    4.71    0.95
   0  -7   2    6.45    0.79
  -1   7  -2   58.19    2.48
   1  -7   2   60.10    2.29
  -2   7  -2   -0.09    0.87
   2  -7   2    0.83    0.78
  -3   7  -2    3.14    0.96
   3  -7   2    1.18    0.77
  -4   7  -2    8.66    1.19
   4  -7   2    7.64    1.06
  -5   7  -2    1.55    1.04
   5  -7   2    1.22    0.94
   6  -7   2    7.43    1.18
   7  -7   2    2.78    1.06
   8  -7   2   -0.46    1.07
   9   6  -2    0.65    1.10
   8   6  -2    2.48    1.00
   7   6  -2    1.45    0.46
   6   6  -2    2.38    0.52
   5   6  -2    0.69    0.50
   4   6  -2   15.14    1.07
   4   6  -2   15.22    0.97
   3   6  -2   14.11    1.09
   3   6  -2   13.80    0.97
   2   6  -2   19.34    1.24
  -2  -6   2   20.27    0.83
   1   6  -2    3.84    0.71
  -1  -6   2    3.33    0.52
   0   6  -2   -0.06    0.66
   0  -6   2    0.47    0.53
  -1   6  -2    0.51    0.78
   1  -6   2    0.82    0.60
  -2   6  -2    3.56    0.93
   2  -6   2    2.15    0.74
  -3   6  -2    1.15    0.92
   3  -6   2    0.86    0.72
  -4   6  -2    7.19    1.03
   4  -6   2    5.66    0.94
  -5   6  -2   -1.83    0.82
   5  -6   2   -0.75    0.73
   6  -6   2    8.42    1.12
   7  -6   2    0.63    0.89
   8  -6   2    0.97    0.96
   9  -6   2    0.26    1.03
  10   5  -2   -0.28    1.09
   9   5  -2    3.66    1.17
   8   5  -2    5.22    1.17
   7   5  -2    4.55    1.00
   5   5  -2    5.13    0.47
   5   5  -2    4.96    0.51
   4   5  -2   45.23    1.57
   4   5  -2   45.50    1.53
   3   5  -2   58.03    1.91
   3   5  -2   60.67    1.97
   2   5  -2   33.43    1.31
   2   5  -2   33.44    1.37
  -2  -5   2   33.56    1.04
   1   5  -2   -0.31    0.50
  -1  -5   2    0.27    0.36
   0   5  -2   14.24    0.98
   0  -5   2   14.19    0.92
  -1   5  -2   80.36    2.73
   1  -5   2   81.80    2.62
  -2   5  -2   73.27    2.52
   2  -5   2   67.23    2.39
  -3   5  -2    3.44    0.83
   3  -5   2    2.40    0.70
  -4   5  -2    4.92    0.90
   4  -5   2    5.02    0.83
  -5   5  -2   -0.17    0.74
   5  -5   2   -0.86    0.66
   6  -5   2    5.70    0.95
   7  -5   2    0.91    0.79
   8  -5   2    0.60    0.83
   9  -5   2    1.81    0.92
  10   4  -2    0.16    1.10
   9   4  -2    1.55    1.07
   8   4  -2    1.69    0.93
   7   4  -2    5.70    1.03
   4   4  -2    7.18    0.49
   4   4  -2    7.68    0.55
   3   4  -2   20.90    0.91
   3   4  -2   20.10    0.84
   2   4  -2   47.64    1.55
   2   4  -2   48.04    1.59
   1   4  -2   67.69    2.07
   1   4  -2   64.64    2.11
  -1  -4   2   66.98    1.99
   0   4  -2   14.84    0.98
   0  -4   2   13.65    0.84
  -1   4  -2   24.14    1.21
   1  -4   2   24.65    1.14
  -2   4  -2    4.45    0.70
   2  -4   2    4.91    0.62
  -3   4  -2    0.05    0.64
   3  -4   2    0.40    0.50
  -4   4  -2   26.12    1.43
   4  -4   2   25.67    1.37
  -5   4  -2   10.57    0.93
   5  -4   2   10.41    0.96
   6  -4   2   16.61    1.22
   7  -4   2    5.34    0.91
   8  -4   2    0.46    0.76
   9  -4   2    2.04    0.91
  10  -4   2    0.59    0.92
  10   3  -2   -1.74    1.06
   9   3  -2   -1.47    0.91
   8   3  -2    6.95    1.18
   7   3  -2    1.41    0.86
   6   3  -2    1.57    0.77
   3   3  -2   10.70    0.49
   3   3  -2   11.34    0.47
   2   3  -2  151.67    4.19
   2   3  -2  152.76    4.21
   1   3  -2   15.94    0.80
   1   3  -2   17.17    0.75
   0   3  -2    0.47    0.40
   0   3  -2    0.58    0.34
   0  -3   2   -0.08    0.31
  -1   3  -2   51.99    1.81
   1  -3   2   53.85    1.75
  -2   3  -2   22.40    1.14
   2  -3   2   20.24    1.05
  -3   3  -2   16.49    1.04
   3  -3   2   14.37    0.93
  -4   3  -2    0.24    0.72
  -4   3  -2    1.48    0.56
   4  -3   2    1.00    0.55
   5  -3   2    5.09    0.71
   6  -3   2    0.03    0.64
   7  -3   2   -0.46    0.64
   8  -3   2    0.01    0.68
   9  -3   2   -0.37    0.72
  10  -3   2   -0.22    0.83
  11   2  -2    0.67    0.57
  10   2  -2    6.00    0.62
  10   2  -2    4.50    1.39
   9   2  -2   -0.26    0.94
   8   2  -2   14.61    1.48
   7   2  -2    0.46    0.77
   5   2  -2   38.90    1.96
   2   2  -2   47.31    1.39
   2   2  -2   49.42    1.38
   1   2  -2   73.39    2.10
   1   2  -2   71.97    2.12
  -1  -2   2   74.56    2.07
   0   2  -2   63.70    1.91
   0   2  -2   60.93    1.93
   0  -2   2   65.54    1.90
   0  -2   2   66.71    1.93
  -1   2  -2  171.99    4.84
  -1   2  -2  167.78    4.88
   1  -2   2  175.57    4.87
   1  -2   2  178.89    4.86
   1  -2   2  180.93    4.86
  -2   2  -2  235.43    6.55
   2  -2   2  237.01    6.56
   2  -2   2  239.60    6.54
  -3   2  -2  108.71    3.15
  -3   2  -2  103.81    3.97
   3  -2   2  106.74    3.15
   3  -2   2  108.88    3.18
  -4   2  -2   -0.74    0.54
  -4   2  -2    0.24    0.16
   4  -2   2    0.47    0.45
   4  -2   2    0.34    0.45
  -5   2  -2   38.25    1.26
  -5   2  -2   37.29    2.10
   5  -2   2   38.78    1.55
   5  -2   2   38.07    1.54
   6  -2   2    5.36    0.74
   6  -2   2    4.96    0.70
   6  -2   2    5.04    0.73
   7  -2   2   17.62    1.24
   7  -2   2   18.21    1.26
   8  -2   2    0.34    0.65
   9  -2   2   -0.40    0.67
  10  -2   2    0.70    0.78
  11   1  -2   -0.67    0.64
  10   1  -2   10.26    0.84
   9   1  -2   -2.11    0.87
   9   1  -2    0.69    0.47
   8   1  -2    7.98    0.58
   8   1  -2    5.88    1.15
   7   1  -2    4.83    0.99
   7   1  -2    5.28    0.44
   6   1  -2    0.06    0.71
   5   1  -2   54.94    2.44
   4   1  -2   56.48    2.33
   3   1  -2   11.97    0.84
   0   1  -2  571.81   15.26
   0  -1   2  551.20   15.25
   0  -1   2  590.76   15.24
  -1   1  -2   15.90    0.65
  -1   1  -2   13.55    0.68
   1  -1   2   15.82    0.68
  -2   1  -2   38.89    1.29
  -2   1  -2   36.04    1.64
   2  -1   2   38.51    1.29
   2  -1   2   40.44    1.28
  -3   1  -2   38.23    1.80
   3  -1   2   38.46    1.33
   3  -1   2   41.61    1.35
  -4   1  -2   99.74    3.79
   4  -1   2   98.21    2.92
   4  -1   2  100.59    2.94
  -5   1  -2  157.30    5.74
   5  -1   2  161.24    4.51
   5  -1   2  152.36    4.47
   6  -1   2    3.37    0.61
   6  -1   2    2.59    0.55
   7  -1   2   10.90    0.86
   8  -1   2    5.12    0.74
   9  -1   2   -0.06    0.64
  10  -1   2    3.22    0.82
  11  -1   2    0.31    0.76
  11   0  -2   -0.53    0.69
  10   0  -2    6.53    0.85
   9   0  -2    0.12    0.54
   8   0  -2    8.04    0.71
   7   0  -2    1.69    0.46
   7   0  -2    2.33    0.87
   7   0  -2    1.16    0.47
   6   0  -2    0.24    0.38
   6   0  -2   -0.36    0.71
   6   0  -2    0.49    0.36
   5   0  -2    3.45    0.70
   4   0  -2    4.66    0.65
   4   0  -2    5.28    0.35
   4   0  -2    4.92    0.35
   3   0  -2    6.91    0.37
   3   0  -2    7.24    0.38
   3   0  -2    5.79    0.58
  -3   0   2    5.23    0.53
   2   0  -2  118.80    4.05
   2   0  -2  121.17    3.27
   2   0  -2  120.92    3.27
  -1   0  -2    3.45    0.26
  -1   0  -2    3.60    0.26
   1   0   2    3.57    0.25
   1   0   2    2.80    0.32
  -2   0  -2    3.09    0.25
  -2   0  -2    2.10    0.47
   2   0   2    2.65    0.32
   2   0   2    2.73    0.50
   2   0   2    3.19    0.30
  -3   0  -2  112.02    4.05
   3   0   2  115.30    3.16
   3   0   2  113.22    4.07
   3   0   2  111.94    3.15
  -4   0  -2    0.19    0.50
   4   0   2    0.11    0.32
   4   0   2    0.43    0.56
   4   0   2    0.24    0.31
  -5   0  -2   52.59    2.41
   5   0   2   53.44    2.48
   5   0   2   52.48    1.69
   5   0   2   53.10    1.68
   6   0   2    0.35    0.43
   6   0   2    1.39    0.83
   6   0   2    0.02    0.45
   7   0   2    2.62    0.55
   7   0   2    3.74    1.09
   8   0   2   11.26    0.85
   9   0   2    2.43    0.65
  10   0   2    4.65    0.80
  11   0   2    0.24    0.70
  10  -1  -2    4.90    0.86
   9  -1  -2    2.83    0.70
   8  -1  -2    7.38    0.79
   7  -1  -2    3.00    0.59
   6  -1  -2    0.19    0.48
   6  -1  -2    0.24    0.45
  -6   1   2    0.27    0.65
   5  -1  -2   66.63    1.96
   5  -1  -2   55.87    1.94
  -5   1   2   61.20    2.57
   4  -1  -2   29.95    1.14
   4  -1  -2   34.34    1.15
  -4   1   2   28.78    1.51
   3  -1  -2   67.11    2.02
   3  -1  -2   71.13    2.03
  -3   1   2   66.67    2.54
   2  -1  -2  125.22    3.43
   2  -1  -2  123.17    3.44
  -2   1   2  126.32    4.19
  -2   1   2  118.36    3.37
   1  -1  -2   14.61    0.59
  -1   1   2   14.05    0.55
  -1   1   2   14.78    0.61
   2   1   2   23.48    0.72
   2   1   2   20.85    0.73
   3   1   2   11.91    1.03
   4   1   2   26.74    1.52
   5   1   2   27.59    1.81
   5   1   2   28.46    0.94
   5   1   2   28.18    0.96
   6   1   2    0.03    0.79
   6   1   2   -0.02    0.35
   6   1   2   -0.07    0.33
   7   1   2   -0.25    0.86
   7   1   2    0.49    0.41
   7   1   2    0.26    0.44
   8   1   2   -0.17    0.99
   8   1   2   -0.86    0.46
   9   1   2    2.01    0.54
   9   1   2   -0.51    1.06
  10   1   2    1.50    0.65
  11   1   2    0.20    0.64
  10  -2  -2    1.67    0.81
   9  -2  -2    1.32    0.72
   8  -2  -2    0.94    0.66
   7  -2  -2   14.92    1.05
   6  -2  -2    4.62    0.68
   6  -2  -2    3.98    0.65
  -6   2   2    3.63    0.84
   5  -2  -2   88.45    2.76
   5  -2  -2   85.52    2.74
  -5   2   2   89.40    3.47
   4  -2  -2   25.71    1.16
   4  -2  -2   27.13    1.15
  -4   2   2   26.02    1.47
  -4   2   2   27.33    0.95
   3  -2  -2  108.46    3.15
   3  -2  -2  108.19    3.14
  -3   2   2  106.60    3.07
   2  -2  -2  130.22    3.75
   2  -2  -2  131.47    3.73
  -2   2   2  133.58    3.73
   1  -2  -2  286.52    7.78
   1  -2  -2  293.84    7.77
  -1   2   2  285.02    7.74
  -1   2   2  277.92    7.77
   0  -2  -2  488.11   13.12
   0  -2  -2  526.64   13.11
   0   2   2  442.89   13.10
   0   2   2  500.40   13.14
   1   2   2  216.32    5.85
   2   2   2   12.75    0.55
   2   2   2   11.70    0.53
   4   2   2    3.67    0.73
   5   2   2   90.26    3.70
   6   2   2   33.50    2.11
   7   2   2   -0.32    0.85
   8   2   2   -0.23    0.98
   9   2   2   -0.10    0.46
   9   2   2   -0.19    1.03
  10   2   2   -0.19    1.25
  10   2   2    2.10    0.57
  11   2   2    0.77    0.61
  10  -3  -2   -1.16    0.83
   9  -3  -2   -0.56    0.74
   8  -3  -2    1.13    0.73
   7  -3  -2    1.25    0.70
   6  -3  -2    0.72    0.61
   5  -3  -2    2.94    0.66
  -5   3   2    3.79    0.81
  -5   3   2    3.94    0.48
   4  -3  -2   28.98    1.29
  -4   3   2   26.03    1.13
  -4   3   2   26.46    1.59
   3  -3  -2   62.15    2.05
  -3   3   2   62.12    2.04
   2  -3  -2  142.83    4.15
  -2   3   2  147.91    4.18
   1  -3  -2   18.89    0.87
  -1   3   2   17.54    0.97
   0  -3  -2   10.06    0.64
   0   3   2   10.07    0.61
   0   3   2   10.95    0.81
  -1  -3  -2   21.68    0.81
   1   3   2   22.57    0.86
   1   3   2   22.86    0.95
   2   3   2  150.54    3.97
   2   3   2  137.05    3.98
   3   3   2  161.33    4.24
   3   3   2  149.97    4.23
   5   3   2   59.55    2.75
   6   3   2   -0.92    0.74
   7   3   2    8.31    1.26
   8   3   2    4.83    1.20
   9   3   2    3.83    1.28
  10   3   2   -2.10    1.13
  11   3   2    0.66    0.55
  10  -4  -2    0.09    0.90
   9  -4  -2    3.29    0.95
   8  -4  -2    0.03    0.74
   7  -4  -2   -0.93    0.68
   6  -4  -2    3.14    0.76
   5  -4  -2    2.85    0.72
  -5   4   2    2.60    0.58
   4  -4  -2   27.71    1.42
  -4   4   2   28.26    1.39
   3  -4  -2    0.38    0.52
  -3   4   2   -0.48    0.54
   2  -4  -2    1.15    0.50
  -2   4   2    1.45    0.58
   1  -4  -2    5.60    0.58
  -1   4   2    7.03    0.71
   0  -4  -2   20.24    0.96
   0   4   2   19.87    1.07
  -1  -4  -2    0.70    0.34
   1   4   2    0.62    0.35
   1   4   2    1.25    0.49
   2   4   2   32.96    1.25
   2   4   2   32.07    1.15
   3   4   2   45.94    1.52
   3   4   2   48.94    1.49
   4   4   2   21.14    0.82
   4   4   2   19.89    0.79
   6   4   2    6.14    1.06
   7   4   2    5.71    1.16
   8   4   2    2.37    1.07
   9   4   2    0.16    1.06
   9  -5  -2    4.18    1.07
   8  -5  -2    0.23    0.81
   7  -5  -2    0.71    0.79
   6  -5  -2   27.55    1.66
   5  -5  -2    0.20    0.70
  -5   5   2   -0.64    0.69
   4  -5  -2   16.30    1.17
  -4   5   2   15.10    1.13
   3  -5  -2    1.62    0.64
  -3   5   2    1.03    0.76
   2  -5  -2   32.79    1.51
  -2   5   2   34.64    1.61
   1  -5  -2  178.64    5.16
  -1   5   2  178.90    5.23
   0  -5  -2   -0.62    0.41
   0   5   2    0.08    0.54
  -1  -5  -2   33.25    1.25
   1   5   2   33.83    1.47
  -2  -5  -2   24.24    0.85
   2   5   2   24.76    1.20
   2   5   2   24.17    1.04
   3   5   2   31.67    1.20
   3   5   2   31.69    1.31
   4   5   2    4.87    0.54
   4   5   2    4.15    0.47
   5   5   2    3.72    0.44
   5   5   2    3.20    0.47
   7   5   2    3.00    0.99
   8   5   2    7.33    1.36
   9   5   2   -1.21    1.01
   9  -6  -2    1.37    1.06
   8  -6  -2    2.60    1.01
   7  -6  -2   -0.73    0.83
   6  -6  -2   21.99    1.65
   5  -6  -2    1.72    0.82
  -5   6   2    2.25    0.87
   4  -6  -2    4.74    0.90
  -4   6   2    4.44    0.92
   3  -6  -2   34.41    1.76
  -3   6   2   34.19    1.82
   2  -6  -2    0.08    0.66
  -2   6   2    0.01    0.78
   1  -6  -2   67.40    2.36
  -1   6   2   69.10    2.55
   0  -6  -2    1.60    0.58
   0   6   2    1.76    0.71
  -1  -6  -2    0.74    0.48
   1   6   2    0.35    0.64
  -2  -6  -2   21.34    0.90
   2   6   2   22.96    1.36
   2   6   2   23.13    1.12
   3   6   2    5.90    0.62
   3   6   2    4.47    0.70
   4   6   2   54.77    1.85
   4   6   2   53.48    1.94
   5   6   2   19.96    1.01
   5   6   2   19.19    1.12
   6   6   2    0.52    0.49
   7   6   2    2.08    0.51
   8   6   2    2.52    1.07
   9   6   2    3.57    1.44
   8  -7  -2   -0.91    1.01
   7  -7  -2    5.60    1.18
   6  -7  -2    8.17    1.21
   5  -7  -2   15.17    1.38
  -5   7   2   15.11    1.36
   4  -7  -2    3.38    0.92
  -4   7   2    4.17    1.03
   3  -7  -2    8.08    1.02
  -3   7   2    8.66    1.13
   2  -7  -2   10.79    1.10
  -2   7   2   11.59    1.24
   1  -7  -2   36.83    1.77
  -1   7   2   34.09    1.88
   0  -7  -2   31.89    1.58
   0   7   2   31.62    1.77
  -1  -7  -2   38.85    1.58
   1   7   2   38.64    1.84
  -2  -7  -2   10.47    0.73
   2   7   2   11.98    1.06
   3   7   2    0.31    0.70
   4   7   2   17.59    1.29
   5   7   2    9.36    0.87
   6   7   2    2.78    0.68
   7   7   2   11.08    0.88
   8   7   2   -0.90    0.92
   8   7   2    0.48    0.58
   8  -8  -2    0.18    1.23
   7  -8  -2   -0.11    1.13
   6  -8  -2    0.87    1.08
   5  -8  -2   -0.60    1.00
   4  -8  -2    8.98    1.22
  -4   8   2    7.79    1.27
   3  -8  -2   -0.69    0.84
  -3   8   2    0.16    0.98
   2  -8  -2   17.93    1.32
  -2   8   2   16.63    1.42
   1  -8  -2   24.89    1.59
  -1   8   2   18.49    1.48
   0  -8  -2    0.64    0.70
   0   8   2    0.38    0.82
  -1  -8  -2    1.83    0.64
   1   8   2    1.28    0.81
   2   8   2    1.25    0.77
   3   8   2   27.18    1.65
   4   8   2   23.38    1.54
   5   8   2    7.44    0.95
   6   8   2    1.24    0.76
   7   8   2    4.00    0.80
   8   8   2    1.52    0.73
   9   8   2    0.42    0.74
   7  -9  -2    3.87    1.44
   6  -9  -2   -0.16    1.21
   5  -9  -2    1.40    1.18
   4  -9  -2    2.58    1.12
  -4   9   2    1.85    1.20
   3  -9  -2   -0.55    0.92
  -3   9   2    1.26    1.11
   2  -9  -2    9.73    1.25
  -2   9   2   10.18    1.34
   1  -9  -2    2.48    0.88
  -1   9   2    2.60    1.10
   0  -9  -2    2.31    0.81
   0   9   2    0.24    0.93
   1   9   2    6.91    1.06
   2   9   2    3.89    0.93
   3   9   2    0.14    0.77
   4   9   2    5.75    0.99
   5   9   2   -1.31    0.74
   6   9   2   -0.30    0.80
   7   9   2    0.91    0.83
   8   9   2    0.03    0.83
   6 -10  -2    1.44    1.43
   5 -10  -2   -0.73    1.25
   4 -10  -2    7.58    1.36
  -4  10   2    5.58    1.41
   3 -10  -2   -0.01    1.07
  -3  10   2   -1.17    1.13
   2 -10  -2    2.80    1.09
  -2  10   2    1.50    1.23
  -1  10   2    1.52    1.16
   0  10   2   -0.24    1.01
   1  10   2    7.64    1.20
   2  10   2    1.63    0.92
   3  10   2    1.71    0.92
   4  10   2    1.12    0.92
   5  10   2   -0.58    0.88
   6  10   2   -0.64    0.89
   7  10   2   -0.71    0.90
   4 -11  -2   -0.48    1.33
  -3  11   2    0.10    1.43
  -2  11   2    0.96    1.26
  -1  11   2    5.48    1.47
   0  11   2   -0.35    1.06
   1  11   2    0.32    1.10
   2  11   2    3.63    1.13
   3  11   2    0.10    0.94
   4  11   2    1.34    1.03
   5  11   2    0.28    0.98
   6  11   2   -0.45    0.99
  -2  12   2   -1.66    1.35
  -1  12   2    0.54    1.42
   0  12   2   -2.73    1.19
   1  12   2    0.25    1.24
   2  12   2    0.59    1.22
   3  12   2   -0.71    1.08
   4  12   2   -1.59    1.05
   2  12  -3    2.59    1.31
   1  12  -3   -1.41    1.23
   0  12  -3    0.22    1.40
   5  11  -3    0.80    1.05
   4  11  -3   -0.89    0.98
   3  11  -3    1.09    1.05
   2  11  -3    0.03    1.09
   1  11  -3    0.64    1.15
   0  11  -3   -0.47    1.22
  -1  11  -3    2.27    1.40
  -2  11  -3    0.81    1.38
  -3  11  -3   -0.13    1.39
   6  10  -3    0.77    0.97
   5  10  -3    4.01    1.06
   4  10  -3    3.60    1.03
   3  10  -3    0.65    0.90
   2  10  -3   -0.70    0.89
   1  10  -3    0.05    0.99
   0  10  -3    1.92    1.12
  -1  10  -3    1.22    1.19
  -2  10  -3   -0.99    1.20
  -3  10  -3    1.26    1.33
   3 -10   3    0.09    1.06
  -4  10  -3    0.28    1.35
   4 -10   3   -0.09    1.13
   5 -10   3    1.85    1.30
   7   9  -3    1.93    0.84
   6   9  -3    4.80    0.96
   5   9  -3   -0.49    0.76
   4   9  -3    1.28    0.79
   3   9  -3    0.19    0.77
   2   9  -3    6.84    1.04
   1   9  -3    4.22    1.05
   0   9  -3    0.50    0.95
  -1   9  -3   -0.04    0.97
   1  -9   3    0.38    0.81
  -2   9  -3    0.15    1.07
   2  -9   3    0.51    0.85
  -3   9  -3    3.21    1.18
   3  -9   3    1.87    0.96
  -4   9  -3   -0.04    1.15
   4  -9   3    0.97    1.03
   5  -9   3    0.36    1.12
   6  -9   3    1.83    1.25
   8   8  -3    1.48    0.74
   7   8  -3    0.17    0.71
   6   8  -3    1.48    0.73
   5   8  -3    2.11    0.77
   4   8  -3    1.17    0.76
   3   8  -3   -0.46    0.71
   2   8  -3   -0.97    0.69
   1   8  -3   -1.21    0.73
   0   8  -3    2.08    0.94
   0  -8   3    1.06    0.67
  -1   8  -3    2.93    0.98
   1  -8   3    0.51    0.72
  -2   8  -3    4.77    1.10
   2  -8   3    4.89    0.95
  -3   8  -3    1.96    1.07
   3  -8   3    2.58    0.96
  -4   8  -3    5.07    1.24
   4  -8   3    8.32    1.18
   5  -8   3    1.12    1.00
   6  -8   3   -0.23    1.07
   7  -8   3    0.03    1.13
   9   7  -3    1.40    0.60
   8   7  -3    0.92    0.60
   8   7  -3    0.72    0.86
   7   7  -3    2.96    0.66
   6   7  -3    2.00    0.66
   5   7  -3    2.94    0.70
   4   7  -3   15.20    1.19
   3   7  -3    0.05    0.65
   2   7  -3   -0.31    0.70
   1   7  -3    8.42    0.99
  -1  -7   3    7.90    0.75
   0   7  -3   13.27    1.17
   0  -7   3   13.42    1.01
  -1   7  -3   35.55    1.97
   1  -7   3   39.53    1.83
  -2   7  -3    0.02    0.88
   2  -7   3    0.36    0.75
  -3   7  -3   -0.57    0.89
   3  -7   3    0.73    0.81
  -4   7  -3   -0.35    0.92
   4  -7   3    0.50    0.82
  -5   7  -3    2.83    1.07
   5  -7   3   -0.37    0.89
   6  -7   3    0.36    0.96
   7  -7   3   -0.32    0.99
   8  -7   3    1.30    1.15
   9   6  -3    0.16    0.98
   8   6  -3    1.13    0.48
   8   6  -3    1.50    0.91
   7   6  -3    1.59    0.51
   6   6  -3    5.62    0.64
   5   6  -3    2.22    0.56
   4   6  -3    0.74    0.58
   3   6  -3   21.89    1.30
   3   6  -3   23.24    1.16
   2   6  -3   11.79    0.96
  -2  -6   3   13.55    0.72
   1   6  -3  117.54    3.64
  -1  -6   3  112.31    3.40
   0   6  -3    7.76    0.90
   0  -6   3    7.83    0.77
  -1   6  -3   21.67    1.53
   1  -6   3   24.85    1.41
  -2   6  -3   29.08    1.76
   2  -6   3   26.09    1.56
  -3   6  -3    3.28    0.99
   3  -6   3    2.98    0.81
  -4   6  -3   27.37    1.79
   4  -6   3   26.46    1.67
  -5   6  -3    0.72    0.87
   5  -6   3    0.12    0.76
   6  -6   3    3.05    0.97
   7  -6   3    1.47    0.96
   8  -6   3   -1.87    0.88
   9  -6   3    2.10    1.10
   9   5  -3    0.01    1.01
   8   5  -3    0.77    0.88
   7   5  -3    1.41    0.79
   6   5  -3    1.66    0.43
   6   5  -3    1.33    0.38
   5   5  -3    3.50    0.46
   5   5  -3    4.33    0.54
   4   5  -3    4.83    0.59
   4   5  -3    4.93    0.52
   3   5  -3   59.03    1.94
   3   5  -3   58.81    2.00
   2   5  -3    1.53    0.47
   2   5  -3    1.35    0.55
  -2  -5   3    1.76    0.30
   1   5  -3    1.94    0.59
  -1  -5   3    2.15    0.44
   0   5  -3   15.07    1.18
   0  -5   3   14.33    0.99
  -1   5  -3   16.84    1.17
   1  -5   3   13.01    1.02
  -2   5  -3   56.31    2.23
   2  -5   3   56.16    2.09
  -3   5  -3   20.34    1.52
   3  -5   3   19.40    1.35
  -4   5  -3    3.91    0.93
   4  -5   3    5.33    0.84
  -5   5  -3   16.45    1.23
   5  -5   3   17.43    1.34
   6  -5   3    1.26    0.77
   7  -5   3   22.36    1.66
   8  -5   3   -0.95    0.82
   9  -5   3    2.61    1.00
  10   4  -3   -0.16    1.16
   9   4  -3    0.36    0.98
   8   4  -3   -0.02    0.87
   7   4  -3    0.80    0.80
   5   4  -3    0.82    0.34
   4   4  -3   23.22    0.91
   4   4  -3   22.45    0.95
   3   4  -3   -0.12    0.40
   3   4  -3   -0.13    0.31
   2   4  -3    0.21    0.35
   2   4  -3   -0.34    0.40
   1   4  -3    8.36    0.62
   1   4  -3    7.69    0.68
  -1  -4   3    7.40    0.53
   0   4  -3    2.14    0.56
   0  -4   3    2.97    0.48
  -1   4  -3    0.01    0.53
   1  -4   3   -0.22    0.42
  -2   4  -3    0.67    0.62
   2  -4   3    1.33    0.52
  -3   4  -3    7.08    0.83
   3  -4   3    7.30    0.76
  -4   4  -3    0.71    0.71
   4  -4   3    0.37    0.60
  -5   4  -3    1.37    0.71
   5  -4   3    1.75    0.67
   6  -4   3    0.24    0.65
   7  -4   3    4.74    0.87
   8  -4   3    5.94    0.98
   9  -4   3    0.70    0.85
  10  -4   3    3.30    1.07
  10   3  -3   -0.48    1.11
   9   3  -3   -0.94    0.93
   8   3  -3   10.29    1.29
   7   3  -3    8.03    1.11
   6   3  -3   66.60    2.97
   3   3  -3   21.41    0.81
   3   3  -3   22.03    0.84
   2   3  -3   26.52    0.98
   2   3  -3   25.47    1.00
   1   3  -3  112.24    3.14
   1   3  -3  106.27    3.13
   1   3  -3  108.67    3.17
  -1  -3   3  109.66    3.08
   0   3  -3   60.58    1.97
   0   3  -3   60.14    1.92
   0  -3   3   62.76    1.91
  -1   3  -3    3.00    0.56
   1  -3   3    3.68    0.51
  -2   3  -3   66.01    2.19
   2  -3   3   65.08    2.14
   2  -3   3   66.65    2.15
  -3   3  -3   32.37    1.41
   3  -3   3   33.75    1.37
   3  -3   3   32.57    1.38
  -4   3  -3   34.84    1.49
  -4   3  -3   35.38    2.01
   4  -3   3   34.47    1.50
   4  -3   3   34.15    1.50
  -5   3  -3   30.83    1.32
   5  -3   3   30.08    1.47
   5  -3   3   29.53    1.46
   6  -3   3    4.78    0.79
   6  -3   3    4.02    0.79
   7  -3   3    0.09    0.69
   8  -3   3    1.05    0.73
   9  -3   3   -0.47    0.74
  10  -3   3    0.07    0.79
  10   2  -3   -1.54    1.09
  10   2  -3    0.82    0.50
   9   2  -3    1.10    0.44
   9   2  -3    0.67    0.98
   8   2  -3    7.79    1.19
   7   2  -3    0.97    0.78
   6   2  -3   37.56    2.08
   5   2  -3    0.28    0.59
   3   2  -3   43.99    1.30
   3   2  -3   45.02    1.31
   2   2  -3   72.93    2.10
   2   2  -3   73.77    2.11
   1   2  -3  173.57    4.80
   1   2  -3  175.66    4.83
   0   2  -3    5.47    0.47
   0   2  -3    4.28    0.50
   0  -2   3    5.57    0.46
   0  -2   3    5.41    0.48
  -1   2  -3  123.42    3.68
   1  -2   3  132.44    3.66
  -2   2  -3   70.62    2.26
   2  -2   3   74.35    2.25
  -3   2  -3  165.10    5.83
  -3   2  -3  166.37    4.67
   3  -2   3  161.10    4.66
  -4   2  -3    5.07    0.54
  -4   2  -3    4.87    0.80
   4  -2   3    4.61    0.67
   4  -2   3    4.11    0.57
  -5   2  -3    6.28    0.53
   5  -2   3    5.18    0.67
   6  -2   3   -0.43    0.59
   7  -2   3   11.36    0.97
   8  -2   3    6.19    0.86
   8  -2   3    6.25    0.87
   9  -2   3    2.28    0.80
  10  -2   3    1.12    0.79
  10   1  -3    2.04    0.62
   9   1  -3    0.47    0.49
   8   1  -3    1.37    0.91
   8   1  -3    1.62    0.46
   7   1  -3    2.57    0.44
   7   1  -3    3.19    0.43
   7   1  -3    2.98    0.87
   6   1  -3   14.42    1.23
   6   1  -3   15.09    0.69
   5   1  -3   -0.21    0.57
   4   1  -3    0.62    0.47
   3   1  -3  115.52    3.92
   3   1  -3  109.26    3.07
   3   1  -3  112.43    3.07
   2   1  -3   30.64    0.98
   2   1  -3   30.40    0.97
   1   1  -3 1000.00   25.77
   1   1  -3  916.81   25.76
  -1  -1   3  988.02   25.74
   0   1  -3   16.05    0.73
   0   1  -3   18.41    0.79
   0  -1   3   19.02    0.78
   0  -1   3   20.19    0.75
  -1   1  -3  194.05    5.62
  -1   1  -3  212.06    5.61
   1  -1   3  211.02    5.61
   1  -1   3  200.98    5.62
  -2   1  -3   30.04    1.46
  -2   1  -3   30.02    1.14
   2  -1   3   32.17    1.12
   2  -1   3   29.88    1.13
  -3   1  -3   17.78    0.83
  -3   1  -3   19.44    1.20
   3  -1   3   20.43    0.91
   3  -1   3   20.20    0.91
  -4   1  -3   89.09    3.55
  -4   1  -3   92.88    2.59
   4  -1   3   91.61    2.75
   4  -1   3   89.89    2.73
  -5   1  -3    1.23    0.70
   5  -1   3    1.44    0.50
   5  -1   3    1.28    0.51
   6  -1   3   15.27    1.05
   6  -1   3   14.62    1.03
   7  -1   3   21.45    1.24
   8  -1   3    9.43    0.89
   9  -1   3   10.01    0.94
   9  -1   3    8.31    0.93
  10  -1   3   -0.83    0.70
  10   0  -3    4.08    0.78
   9   0  -3   -0.42    0.55
   8   0  -3    0.78    0.51
   7   0  -3   11.21    0.86
   6   0  -3    3.94    0.49
   6   0  -3    3.31    0.48
   6   0  -3    3.01    0.82
   5   0  -3    9.42    0.89
   5   0  -3    8.54    0.55
   5   0  -3    8.15    0.54
   4   0  -3    5.75    0.41
   4   0  -3    4.93    0.40
   4   0  -3    4.24    0.59
   3   0  -3   38.01    1.56
   3   0  -3   38.30    1.20
   3   0  -3   39.93    1.20
   2   0  -3    2.61    0.31
   2   0  -3    2.77    0.32
   2   0  -3    2.59    0.31
  -2   0   3    3.06    0.21
  -2   0   3    2.73    0.23
   1   0  -3   16.84    0.66
  -1   0   3   16.68    0.62
  -1   0   3   16.08    0.66
  -1   0  -3  331.60    9.28
  -1   0  -3  353.91   11.32
  -1   0  -3  342.68    9.27
   1   0   3  353.20   11.33
   1   0   3  343.41    9.28
  -2   0  -3  210.17    7.33
   2   0   3  217.27    5.94
   2   0   3  226.52    5.95
   2   0   3  217.29    7.35
  -3   0  -3    6.34    0.67
  -3   0  -3    6.57    0.43
   3   0   3    6.94    0.54
   3   0   3    6.89    0.48
   3   0   3    5.37    0.69
  -4   0  -3  103.87    3.96
   4   0   3  105.85    4.00
   4   0   3  109.01    3.06
   4   0   3  104.30    3.05
  -5   0  -3   17.23    1.39
   5   0   3   15.04    1.32
   5   0   3   15.86    0.90
   5   0   3   17.10    0.90
   6   0   3    7.84    0.69
   6   0   3    8.51    0.69
   6   0   3    7.15    1.12
   7   0   3   39.44    1.57
   7   0   3   40.22    2.58
   8   0   3    3.99    0.66
   9   0   3    6.98    0.80
  10   0   3    1.49    0.70
  11   0   3   -0.59    0.72
  10  -1  -3    0.97    0.74
   9  -1  -3    5.92    0.85
   8  -1  -3    0.97    0.60
   7  -1  -3   26.21    1.30
   6  -1  -3    3.81    0.59
   6  -1  -3    4.17    0.59
  -6   1   3    4.47    0.76
   5  -1  -3   12.28    0.86
   5  -1  -3   13.55    0.86
  -5   1   3   15.33    1.19
   4  -1  -3  119.76    3.42
   4  -1  -3  121.02    3.43
  -4   1   3  116.93    4.25
   3  -1  -3   50.92    1.62
   3  -1  -3   52.25    1.63
  -3   1   3   54.02    1.52
  -3   1   3   50.95    2.00
   2  -1  -3   64.56    1.94
   2  -1  -3   62.74    1.93
  -2   1   3   67.33    2.29
  -2   1   3   64.26    1.89
   1  -1  -3  366.54    9.98
   1  -1  -3  371.50    9.98
  -1   1   3  377.08    9.98
  -1   1   3  368.34    9.96
   0  -1  -3    6.47    0.45
   0  -1  -3    5.35    0.40
   0   1   3    6.33    0.48
   0   1   3    4.07    0.31
  -1  -1  -3   39.78    1.23
  -1  -1  -3   38.06    1.22
   1   1   3   39.83    1.25
  -2  -1  -3    0.31    0.21
  -2  -1  -3    0.17    0.20
   2   1   3    0.08    0.44
   2   1   3    0.64    0.30
   2   1   3    0.33    0.30
   3   1   3   65.05    2.61
   3   1   3   67.56    1.89
   3   1   3   61.75    1.89
   4   1   3    1.49    0.32
   4   1   3    1.13    0.60
   4   1   3    0.57    0.30
   5   1   3    3.33    0.83
   5   1   3    2.37    0.40
   5   1   3    2.30    0.40
   6   1   3    1.09    0.41
   6   1   3    0.98    0.86
   6   1   3    1.65    0.44
   7   1   3    8.20    0.65
   7   1   3    6.91    0.64
   7   1   3    6.70    1.20
   8   1   3    0.08    0.51
   8   1   3    0.25    1.01
   9   1   3    0.58    0.55
   9   1   3   -1.80    1.06
  10   1   3    2.13    0.68
  11   1   3    0.48    0.66
  11   1   3   -0.17    0.66
  10  -2  -3    1.94    0.83
   9  -2  -3    3.92    0.84
   8  -2  -3    9.57    0.96
   7  -2  -3   30.31    1.51
   6  -2  -3    7.82    0.79
   6  -2  -3   11.07    0.88
  -6   2   3    9.26    1.07
   5  -2  -3   16.49    1.04
   5  -2  -3   14.93    1.01
  -5   2   3   17.06    1.31
   4  -2  -3   30.19    1.25
   4  -2  -3   29.96    1.25
  -4   2   3   30.78    1.53
  -4   2   3   29.32    1.04
   3  -2  -3    3.31    0.47
   3  -2  -3    2.80    0.45
  -3   2   3    2.53    0.40
   2  -2  -3   25.91    1.01
   2  -2  -3   23.86    1.00
  -2   2   3   24.65    1.01
   1  -2  -3   87.64    2.64
   1  -2  -3   90.96    2.64
  -1   2   3   93.24    2.68
   0  -2  -3   -0.10    0.31
   0  -2  -3    0.13    0.32
   0   2   3   -0.37    0.29
   0   2   3   -0.24    0.37
  -1  -2  -3  842.07   23.12
  -1  -2  -3  856.65   23.11
   1   2   3  865.29   23.15
   1   2   3  906.61   23.14
   2   2   3   32.53    1.03
   2   2   3   26.70    1.00
   3   2   3  276.54    7.61
   3   2   3  288.27    7.61
   4   2   3    3.26    0.33
   4   2   3    3.49    0.31
   4   2   3    3.20    0.72
   5   2   3   13.18    0.63
   5   2   3   12.17    0.62
   5   2   3   11.99    1.20
   6   2   3   11.30    1.33
   6   2   3   11.84    0.70
   6   2   3   12.85    0.69
   7   2   3    0.80    0.41
   7   2   3    1.12    0.41
   7   2   3    0.83    0.92
   8   2   3    2.57    1.11
   8   2   3    2.77    0.52
   9   2   3   -0.18    1.08
   9   2   3    0.81    0.53
  10   2   3   -0.08    0.55
  10   2   3    0.59    1.29
  11   2   3    0.31    0.62
  10  -3  -3   -0.95    0.82
   9  -3  -3    0.89    0.79
   8  -3  -3    4.83    0.88
   7  -3  -3   14.69    1.14
   6  -3  -3   -0.40    0.60
   5  -3  -3    4.30    0.70
  -5   3   3    4.75    0.52
  -5   3   3    3.33    0.80
   4  -3  -3   28.43    1.29
  -4   3   3   27.33    1.17
  -4   3   3   28.17    1.58
   3  -3  -3   55.76    1.94
  -3   3   3   58.45    1.92
   2  -3  -3   93.53    2.87
  -2   3   3   97.18    2.91
   1  -3  -3   14.22    0.83
  -1   3   3   14.58    0.89
   0  -3  -3   15.27    0.80
   0   3   3   16.37    0.75
   0   3   3   12.98    0.87
  -1  -3  -3  282.70    7.84
   1   3   3  302.10    7.88
   1   3   3  283.24    7.91
  -2  -3  -3   60.28    1.63
   2   3   3   53.83    1.73
   2   3   3   57.10    1.79
   3   3   3  157.63    4.36
   3   3   3  158.02    4.37
   4   3   3    5.20    0.42
   4   3   3    5.79    0.40
   5   3   3    2.94    0.83
   6   3   3   45.31    2.59
   7   3   3    0.98    0.92
   8   3   3   10.77    1.49
   9   3   3   -2.12    1.00
   9   3   3   -0.80    0.46
  10   3   3    0.35    0.55
  11   3   3    1.60    0.62
  10  -4  -3   -0.66    0.92
   9  -4  -3   -0.53    0.82
   8  -4  -3    1.22    0.75
   7  -4  -3   -0.71    0.69
   6  -4  -3    1.70    0.71
   5  -4  -3   25.82    1.44
  -5   4   3   24.87    1.23
  -5   4   3   26.39    1.83
   4  -4  -3    5.86    0.77
  -4   4   3    7.32    0.78
   3  -4  -3   13.40    0.95
  -3   4   3   15.78    1.12
   2  -4  -3   27.66    1.29
  -2   4   3   30.35    1.34
   1  -4  -3    7.15    0.68
  -1   4   3    6.74    0.72
   0  -4  -3    3.28    0.49
   0   4   3    4.01    0.60
  -1  -4  -3  144.82    4.13
   1   4   3  148.01    4.19
   1   4   3  149.51    4.25
  -2  -4  -3   15.02    0.61
   2   4   3   12.69    0.85
   2   4   3   13.64    0.76
   3   4   3   28.01    1.15
   3   4   3   31.05    1.09
   4   4   3    6.66    0.48
   4   4   3    6.04    0.52
   5   4   3   13.95    0.76
   5   4   3   13.85    0.72
   6   4   3   22.59    0.89
   6   4   3   22.20    1.94
   7   4   3    1.40    0.98
   8   4   3    1.99    1.07
   9   4   3   -0.88    1.03
   9  -5  -3    1.02    0.97
   8  -5  -3    1.77    0.88
   7  -5  -3    7.54    1.06
   6  -5  -3    5.91    0.94
   5  -5  -3    6.83    0.95
  -5   5   3   10.84    0.95
   4  -5  -3    3.37    0.79
  -4   5   3    2.86    0.81
   3  -5  -3   42.87    1.87
  -3   5   3   44.59    1.91
   2  -5  -3   15.72    1.13
  -2   5   3   15.77    1.11
   1  -5  -3   13.53    0.95
  -1   5   3   13.55    1.01
   0  -5  -3    4.00    0.57
   0   5   3    3.44    0.69
  -1  -5  -3    7.44    0.59
   1   5   3    7.26    0.71
  -2  -5  -3    8.17    0.53
   2   5   3    9.47    0.67
   2   5   3    7.48    0.72
   3   5   3    3.21    0.58
   3   5   3    3.34    0.47
   4   5   3    0.29    0.48
   4   5   3    0.21    0.40
   5   5   3    8.29    0.66
   5   5   3    8.94    0.63
   6   5   3    3.15    0.50
   6   5   3    3.58    0.48
   7   5   3    0.62    0.45
   7   5   3    1.27    0.91
   8   5   3    0.65    1.01
   9   5   3    0.21    1.12
   9  -6  -3    3.63    1.16
   8  -6  -3   -1.43    0.91
   7  -6  -3   10.55    1.25
   6  -6  -3    1.02    0.87
   5  -6  -3   27.62    1.74
  -5   6   3   29.05    1.74
   4  -6  -3   39.28    1.93
  -4   6   3   41.13    2.02
   3  -6  -3   45.82    2.06
  -3   6   3   47.82    2.14
   2  -6  -3   91.78    3.11
  -2   6   3   95.12    3.25
   1  -6  -3    0.99    0.62
  -1   6   3   -0.05    0.77
   0  -6  -3   17.29    1.20
   0   6   3   20.91    1.38
  -1  -6  -3   13.36    0.86
   1   6   3   12.65    1.00
  -2  -6  -3   26.68    0.98
   2   6   3   26.56    1.38
   3   6   3    1.03    0.49
   3   6   3    2.94    0.65
   4   6   3    5.81    0.72
   4   6   3    5.93    0.65
   5   6   3   -0.38    0.53
   6   6   3    4.40    0.62
   7   6   3    2.18    0.97
   7   6   3    0.38    0.52
   8   6   3    1.47    1.09
   8   6   3    2.39    0.58
   8  -7  -3   -0.56    1.02
   7  -7  -3    0.77    0.99
   6  -7  -3    1.51    0.99
   5  -7  -3    2.28    0.96
  -5   7   3    2.56    0.98
   4  -7  -3   24.07    1.66
  -4   7   3   22.95    1.76
   3  -7  -3    0.43    0.77
  -3   7   3    2.28    0.92
   2  -7  -3   12.25    1.14
  -2   7   3   13.78    1.27
   1  -7  -3   37.44    1.82
  -1   7   3   36.50    1.96
   0  -7  -3    7.72    0.86
   0   7   3    8.42    1.05
  -1  -7  -3   19.54    1.19
   1   7   3   18.36    1.41
  -2  -7  -3   10.83    0.67
   2   7   3   11.23    1.00
   3   7   3    8.70    0.94
   4   7   3    0.27    0.65
   5   7   3    5.77    0.78
   6   7   3    7.37    0.79
   7   7   3    0.21    0.63
   8   7   3    1.87    0.69
   8   7   3    3.53    1.21
   9   7   3   -0.54    0.60
   8  -8  -3    0.74    1.23
   7  -8  -3    1.24    1.13
   6  -8  -3    0.45    1.09
   5  -8  -3   -0.31    1.01
   4  -8  -3    8.69    1.26
  -4   8   3    5.99    1.18
   3  -8  -3    0.63    0.84
  -3   8   3    1.60    1.04
   2  -8  -3    0.21    0.81
  -2   8   3    0.37    0.96
   1  -8  -3   -0.07    0.75
  -1   8   3   -0.01    0.93
   0  -8  -3    1.29    0.68
   0   8   3    0.66    0.88
  -1  -8  -3    4.10    0.72
   1   8   3    3.91    0.89
   2   8   3    4.57    0.89
   3   8   3    1.85    0.76
   4   8   3    4.02    0.83
   5   8   3    1.52    0.75
   6   8   3    9.77    0.99
   7   8   3    2.02    0.75
   8   8   3    1.04    0.77
   9   8   3    0.00    0.72
   7  -9  -3    2.76    1.39
   6  -9  -3    0.00    1.24
   5  -9  -3    0.15    1.10
   4  -9  -3    3.71    1.18
  -4   9   3    2.80    1.22
   3  -9  -3    1.11    0.98
  -3   9   3    0.38    1.08
   2  -9  -3    1.02    0.91
  -2   9   3   -1.00    1.02
   1  -9  -3   -0.14    0.84
  -1   9   3   -0.29    1.00
   0  -9  -3    4.17    0.89
   0   9   3    4.18    1.06
   1   9   3    2.14    0.94
   2   9   3    4.73    0.95
   3   9   3    0.14    0.77
   4   9   3    3.69    0.89
   5   9   3    6.58    0.97
   6   9   3    1.63    0.86
   7   9   3   -0.01    0.84
   8   9   3   -0.47    0.84
   6 -10  -3    0.57    1.37
   5 -10  -3    0.77    1.30
   4 -10  -3    1.72    1.20
  -4  10   3   -0.23    1.23
   3 -10  -3    3.38    1.21
  -3  10   3    1.82    1.21
   2 -10  -3    1.94    1.06
  -2  10   3    0.56    1.16
  -1  10   3   -0.62    1.13
   0  10   3   -0.58    1.04
   1  10   3    3.28    1.10
   2  10   3    1.73    0.95
   3  10   3    3.47    0.98
   4  10   3   -0.48    0.85
   5  10   3    2.78    1.00
   6  10   3    0.34    0.96
   7  10   3   -1.40    0.90
   4 -11  -3   -0.95    1.23
  -3  11   3    2.78    1.44
  -2  11   3   -1.92    1.25
  -1  11   3   -1.92    1.17
   0  11   3    4.38    1.34
   1  11   3    2.89    1.23
   2  11   3    2.60    1.12
   3  11   3    0.92    1.00
   4  11   3   -1.82    0.94
   5  11   3    0.08    1.01
   6  11   3   -0.14    1.03
  -2  12   3    3.26    1.48
  -1  12   3   -2.42    1.29
   0  12   3    3.38    1.43
   1  12   3    0.73    1.26
   2  12   3    0.21    1.20
   3  12   3    0.99    1.16
   4  12   3   -0.66    1.11
   4  11  -4   -0.16    1.05
   3  11  -4   -0.63    1.01
   2  11  -4    3.42    1.20
   1  11  -4   -1.02    1.13
   0  11  -4   -0.86    1.26
  -1  11  -4   -1.93    1.27
  -2  11  -4    1.46    1.45
  -3  11  -4    1.37    1.48
   6  10  -4    1.07    0.96
   5  10  -4    0.69    0.98
   4  10  -4    4.22    1.10
   3  10  -4    4.21    1.06
   2  10  -4    2.72    1.01
   1  10  -4    1.61    1.08
   0  10  -4   -0.95    1.06
  -1  10  -4    2.50    1.28
  -2  10  -4   -0.61    1.18
  -3  10  -4    5.57    1.47
  -4  10  -4   -1.87    1.26
   4 -10   4   -0.30    1.12
   5 -10   4    2.75    1.32
   7   9  -4    0.58    0.87
   6   9  -4   -0.39    0.84
   5   9  -4    0.85    0.83
   4   9  -4    0.59    0.82
   3   9  -4    2.25    0.86
   2   9  -4   -0.57    0.78
   1   9  -4    2.51    0.97
   0   9  -4   -0.21    0.98
  -1   9  -4    3.82    1.10
  -2   9  -4    6.75    1.33
   2  -9   4    7.40    1.12
  -3   9  -4    2.61    1.25
   3  -9   4    3.21    1.06
  -4   9  -4    6.48    1.41
   4  -9   4    6.91    1.31
   5  -9   4   -1.24    1.11
   6  -9   4    4.19    1.34
   8   8  -4    0.76    0.75
   7   8  -4    0.75    0.75
   6   8  -4    1.90    0.77
   5   8  -4   -0.06    0.73
   4   8  -4   -0.14    0.72
   3   8  -4    0.29    0.76
   2   8  -4    0.68    0.77
   1   8  -4    2.57    0.87
   0   8  -4    0.62    0.88
   0  -8   4    0.07    0.67
  -1   8  -4    0.68    0.90
   1  -8   4    0.11    0.71
  -2   8  -4    0.79    1.04
   2  -8   4   -0.74    0.76
  -3   8  -4    0.35    1.12
   3  -8   4    0.61    0.88
  -4   8  -4    0.07    1.10
   4  -8   4   -0.57    0.89
   5  -8   4    2.51    1.10
   6  -8   4   -0.13    1.08
   7  -8   4    3.10    1.25
   9   7  -4    3.59    0.72
   8   7  -4    3.02    0.71
   8   7  -4    1.90    0.92
   7   7  -4    2.81    0.71
   6   7  -4    1.39    0.65
   5   7  -4    2.46    0.73
   4   7  -4   11.15    0.99
   3   7  -4    8.80    0.94
   2   7  -4    5.32    0.87
   1   7  -4    0.39    0.76
  -1  -7   4    0.04    0.51
   0   7  -4    4.44    0.94
   0  -7   4    6.69    0.82
  -1   7  -4   21.02    1.53
   1  -7   4   18.77    1.42
  -2   7  -4    4.01    1.04
   2  -7   4    3.65    0.85
  -3   7  -4    7.15    1.17
   3  -7   4    6.02    1.01
  -4   7  -4    1.09    1.01
   4  -7   4    1.10    0.88
  -5   7  -4    1.21    1.04
   5  -7   4    1.98    0.95
   6  -7   4   -0.01    0.97
   7  -7   4    0.98    1.06
   8  -7   4   -0.06    1.09
   9   6  -4    2.93    1.31
   8   6  -4    1.35    0.91
   8   6  -4    0.72    0.53
   7   6  -4    3.89    0.62
   6   6  -4    2.11    0.60
   5   6  -4    1.97    0.60
   4   6  -4   22.08    1.29
   3   6  -4    7.96    0.78
   3   6  -4    7.92    0.75
   3   6  -4    8.10    0.86
   2   6  -4   17.33    1.27
   1   6  -4    1.57    0.75
  -1  -6   4    3.44    0.57
   0   6  -4   10.91    1.05
   0  -6   4    9.88    0.86
  -1   6  -4   40.64    1.93
   1  -6   4   37.00    1.75
  -2   6  -4    7.93    1.07
   2  -6   4    9.25    0.99
  -3   6  -4    2.82    0.97
   3  -6   4    3.37    0.83
  -4   6  -4    2.27    0.94
   4  -6   4    1.55    0.81
  -5   6  -4    1.87    0.93
   5  -6   4    2.07    0.88
   6  -6   4   10.59    1.26
   7  -6   4    3.03    1.04
   8  -6   4    0.03    1.02
   9  -6   4   -0.98    1.03
   9   5  -4    0.69    1.02
   8   5  -4    1.11    0.91
   7   5  -4   -0.01    0.43
   7   5  -4    1.05    0.79
   6   5  -4   -0.03    0.45
   5   5  -4    4.66    0.55
   5   5  -4    4.93    0.59
   4   5  -4   24.72    1.22
   4   5  -4   23.15    1.13
   3   5  -4    0.21    0.47
   3   5  -4    0.21    0.46
   3   5  -4    0.80    0.55
   2   5  -4   42.49    1.60
   2   5  -4   42.44    1.56
   2   5  -4   42.04    1.68
  -2  -5   4   39.92    1.31
   1   5  -4   25.69    1.36
  -1  -5   4   24.47    1.12
   0   5  -4   10.48    0.94
   0  -5   4   11.32    0.81
  -1   5  -4   53.94    2.11
   1  -5   4   50.15    1.93
  -2   5  -4   10.91    1.07
   2  -5   4    8.54    0.86
  -3   5  -4   21.73    1.51
   3  -5   4   19.04    1.37
  -4   5  -4    9.38    1.08
   4  -5   4    6.84    0.90
  -5   5  -4   19.69    1.51
   5  -5   4   17.65    1.33
   6  -5   4   14.70    1.26
   7  -5   4    4.10    0.93
   8  -5   4   -0.23    0.82
   9  -5   4    0.25    0.96
   9   4  -4    0.33    0.95
   8   4  -4    6.60    1.16
   7   4  -4   -0.12    0.73
   6   4  -4    1.01    0.37
   6   4  -4    1.14    0.39
   5   4  -4    1.22    0.38
   5   4  -4    0.43    0.42
   4   4  -4    4.22    0.48
   4   4  -4    4.33    0.53
   3   4  -4   14.98    0.86
   3   4  -4   15.17    0.93
   3   4  -4   14.43    0.83
   2   4  -4    3.11    0.54
   2   4  -4    3.01    0.48
  -2  -4   4    3.48    0.31
   1   4  -4    0.15    0.44
   1   4  -4   -0.26    0.48
  -1  -4   4    0.36    0.36
   0   4  -4   48.21    1.81
   0  -4   4   51.06    1.73
  -1   4  -4   48.73    1.90
   1  -4   4   48.82    1.76
  -2   4  -4    3.90    0.74
   2  -4   4    5.48    0.70
  -3   4  -4   59.37    2.19
   3  -4   4   52.62    2.06
  -4   4  -4   31.78    1.62
   4  -4   4   30.53    1.59
  -5   4  -4    1.16    0.72
   5  -4   4    2.26    0.77
   6  -4   4   12.87    1.12
   7  -4   4    0.73    0.76
   8  -4   4    0.27    0.76
   9  -4   4    1.08    0.89
  10  -4   4   -0.55    0.91
   9   3  -4    0.35    0.94
   8   3  -4    7.92    1.18
   7   3  -4    2.87    0.87
   6   3  -4    0.74    0.68
   5   3  -4   44.60    1.42
   5   3  -4   45.72    1.41
   4   3  -4    1.63    0.35
   4   3  -4    1.01    0.36
   3   3  -4  162.85    4.53
   3   3  -4  162.84    4.55
   2   3  -4    0.03    0.33
   2   3  -4   -0.46    0.37
   1   3  -4   41.05    1.44
   1   3  -4   41.80    1.53
  -1  -3   4   42.37    1.38
   0   3  -4   42.98    1.59
   0  -3   4   44.98    1.54
  -1   3  -4    1.07    0.54
   1  -3   4    0.52    0.43
   1  -3   4    1.47    0.47
  -2   3  -4   60.35    2.09
   2  -3   4   60.84    2.03
   2  -3   4   60.12    2.03
  -3   3  -4   15.94    1.11
   3  -3   4   12.45    0.99
  -4   3  -4    0.74    0.63
   4  -3   4    0.93    0.60
  -5   3  -4   19.80    1.14
   5  -3   4   16.61    1.24
   6  -3   4    2.26    0.69
   6  -3   4    0.61    0.65
   7  -3   4   -0.79    0.66
   7  -3   4    0.16    0.68
   8  -3   4   -0.07    0.71
   9  -3   4    1.85    0.88
  10  -3   4   -0.27    0.89
  10   2  -4    2.86    0.63
   9   2  -4    3.40    0.55
   9   2  -4    2.86    1.04
   8   2  -4    4.72    0.50
   8   2  -4    2.48    0.97
   7   2  -4   12.08    0.68
   7   2  -4   11.32    0.71
   7   2  -4   10.69    1.17
   6   2  -4    0.09    0.65
   5   2  -4   70.67    2.08
   5   2  -4   73.67    2.94
   5   2  -4   71.38    2.09
   4   2  -4    6.90    0.50
   4   2  -4    7.28    0.52
   3   2  -4   46.48    1.44
   3   2  -4   46.57    1.45
   2   2  -4  219.69    6.04
   2   2  -4  221.80    6.06
   1   2  -4    2.28    0.38
   1   2  -4    2.09    0.41
  -1  -2   4    2.44    0.33
   0   2  -4  331.71    9.26
   0   2  -4  337.59    9.29
   0  -2   4  352.27    9.25
  -1   2  -4    3.29    0.54
   1  -2   4    3.85    0.51
  -2   2  -4   41.02    1.57
   2  -2   4   42.83    1.52
  -3   2  -4    1.16    0.59
  -3   2  -4    0.70    0.51
   3  -2   4   -0.09    0.43
  -4   2  -4    1.59    0.70
  -4   2  -4    0.92    0.52
   4  -2   4    1.29    0.50
  -5   2  -4   24.21    0.98
   5  -2   4   22.88    1.28
   6  -2   4    3.58    0.71
   7  -2   4    9.46    0.97
   8  -2   4   -0.16    0.66
   9  -2   4   -0.45    0.72
   9  -2   4    1.16    0.74
  10  -2   4    1.20    0.86
  10   1  -4    1.38    0.65
   9   1  -4    2.19    0.58
   8   1  -4    2.53    0.51
   8   1  -4    0.46    0.88
   7   1  -4   -0.17    0.71
   7   1  -4    0.35    0.40
   6   1  -4    7.76    0.95
   6   1  -4    8.39    0.57
   6   1  -4    7.58    0.54
   5   1  -4   35.47    1.21
   5   1  -4   35.38    1.20
   5   1  -4   35.61    1.79
   4   1  -4   67.65    2.55
   4   1  -4   65.01    1.92
   4   1  -4   62.87    1.92
   3   1  -4   28.32    0.98
   3   1  -4   28.28    0.99
   3   1  -4   28.24    1.24
   2   1  -4   43.50    1.40
   2   1  -4   45.03    1.39
  -2  -1   4   44.45    1.27
   1   1  -4   12.11    0.64
   1   1  -4   11.59    0.70
  -1  -1   4   11.91    0.65
   0   1  -4   18.52    0.93
   0   1  -4   21.01    0.87
   0  -1   4   23.40    0.93
  -1   1  -4    0.73    0.39
  -1   1  -4    0.03    0.40
   1  -1   4   -0.04    0.38
   1  -1   4    0.74    0.38
  -2   1  -4   -0.13    0.40
  -2   1  -4    0.41    0.42
   2  -1   4   -0.05    0.35
   2  -1   4   -0.18    0.36
  -3   1  -4   54.51    1.76
  -3   1  -4   52.76    2.26
   3  -1   4   54.24    1.79
   3  -1   4   53.94    1.79
  -4   1  -4    2.57    0.68
   4  -1   4    2.64    0.51
   4  -1   4    2.87    0.54
   5  -1   4   46.92    1.73
   5  -1   4   45.19    1.73
   6  -1   4    2.99    0.64
   6  -1   4    5.09    0.70
   7  -1   4    5.86    0.78
   8  -1   4    9.49    0.94
   9  -1   4    0.51    0.70
  10  -1   4    2.32    0.82
  10  -1   4    3.14    0.86
  10   0  -4    2.76    0.78
   9   0  -4    6.19    0.77
   8   0  -4    1.85    0.56
   7   0  -4    8.55    0.71
   6   0  -4   12.80    0.85
   6   0  -4   11.36    1.06
   6   0  -4   12.18    0.77
   5   0  -4   41.54    1.97
   5   0  -4   42.39    1.46
   5   0  -4   42.31    1.45
   4   0  -4    0.01    0.42
   4   0  -4    0.25    0.32
   4   0  -4    0.13    0.32
   3   0  -4   20.56    0.85
   3   0  -4   21.11    0.98
   3   0  -4   19.44    0.81
   2   0  -4    7.58    0.54
   2   0  -4    6.91    0.49
   2   0  -4    7.63    0.45
   1   0  -4    8.45    0.59
   1   0  -4    8.49    0.58
  -1   0   4    8.16    0.59
   0   0  -4  343.84    9.26
   0   0  -4  343.06    9.25
   0   0  -4  340.79   11.16
   0   0   4  336.15    9.24
   0   0   4  346.55    9.25
  -1   0  -4    5.58    0.51
  -1   0  -4    6.00    0.53
   1   0   4    6.00    0.48
   1   0   4    6.16    0.54
   1   0   4    6.31    0.49
  -2   0  -4    0.38    0.40
  -2   0  -4    0.63    0.36
   2   0   4    0.70    0.35
   2   0   4   -0.01    0.35
   2   0   4    0.56    0.45
  -3   0  -4    0.49    0.48
  -3   0  -4    0.03    0.06
   3   0   4    0.26    0.51
   3   0   4   -0.10    0.34
   3   0   4    0.24    0.35
  -4   0  -4   27.37    1.52
   4   0   4   27.29    1.10
   4   0   4   26.11    1.11
   4   0   4   24.43    1.62
  -5   0  -4   54.90    2.60
   5   0   4   57.94    2.73
   5   0   4   58.97    1.89
   5   0   4   53.39    1.89
   6   0   4    1.25    0.53
   6   0   4    0.86    0.54
   6   0   4    0.21    0.86
   7   0   4    6.50    1.25
   7   0   4    5.62    0.70
   8   0   4    1.80    0.64
   9   0   4    1.03    0.66
  10   0   4    3.36    0.82
  11   0   4   -1.78    0.71
  11   0   4   -0.63    0.72
  10  -1  -4    4.12    0.88
   9  -1  -4    6.40    0.86
   8  -1  -4    8.55    0.86
   7  -1  -4    0.15    0.53
   6  -1  -4   10.19    0.80
   6  -1  -4   10.33    0.80
   5  -1  -4   35.45    1.38
   5  -1  -4   36.87    1.41
  -5   1   4   35.26    1.72
   4  -1  -4   35.40    1.31
   4  -1  -4   35.60    1.29
  -4   1   4   34.24    1.54
   3  -1  -4    8.68    0.68
   3  -1  -4    8.88    0.65
  -3   1   4    9.02    0.69
  -3   1   4    9.17    0.51
   2  -1  -4    2.17    0.39
   2  -1  -4    1.89    0.37
  -2   1   4    2.19    0.28
  -2   1   4    2.12    0.34
   1  -1  -4    2.48    0.39
   1  -1  -4    1.88    0.36
  -1   1   4    2.45    0.40
   0  -1  -4   45.30    1.50
   0  -1  -4   47.83    1.49
   0   1   4   44.93    1.46
   0   1   4   47.32    1.50
  -1  -1  -4   21.35    0.85
   1   1   4   19.63    0.86
   1   1   4   18.36    1.04
   1   1   4   21.76    0.86
   2   1   4  126.78    3.54
   2   1   4  126.66    4.44
   2   1   4  122.38    3.53
   3   1   4    9.12    0.85
   3   1   4    9.71    0.65
   3   1   4   10.69    0.64
   4   1   4    3.64    0.42
   4   1   4    2.83    0.42
   4   1   4    2.58    0.71
   5   1   4  141.46    4.05
   5   1   4  142.07    5.36
   5   1   4  142.71    4.04
   6   1   4   13.11    0.88
   6   1   4   15.10    0.92
   6   1   4   12.11    1.39
   7   1   4    0.30    0.91
   7   1   4    0.65    0.51
   8   1   4    2.77    0.63
   8   1   4    3.60    1.18
   9   1   4    0.94    1.21
   9   1   4    1.00    0.61
  10   1   4    2.81    0.72
  11   1   4   -0.05    0.69
  10  -2  -4    3.37    0.93
   9  -2  -4    1.04    0.75
   8  -2  -4   15.63    1.16
   7  -2  -4    4.16    0.73
   6  -2  -4    4.37    0.69
  -6   2   4    2.63    0.77
   5  -2  -4   69.41    2.33
   5  -2  -4   70.98    2.32
  -5   2   4   68.87    2.82
   4  -2  -4    0.36    0.46
   4  -2  -4    1.49    0.48
  -4   2   4    1.16    0.34
  -4   2   4   -0.10    0.47
   3  -2  -4  101.33    3.06
   3  -2  -4  104.34    3.07
  -3   2   4  104.14    2.99
  -3   2   4  101.64    3.64
   2  -2  -4    5.88    0.52
   2  -2  -4    5.39    0.52
  -2   2   4    5.82    0.54
   1  -2  -4    1.95    0.40
   1  -2  -4    2.53    0.45
  -1   2   4    2.20    0.45
   0  -2  -4    3.86    0.44
   0   2   4    3.16    0.42
   0   2   4    3.88    0.49
  -1  -2  -4   21.26    0.88
   1   2   4   22.11    0.96
   1   2   4   21.80    0.90
   2   2   4  170.40    4.70
   2   2   4  167.75    4.70
   3   2   4   10.73    0.68
   3   2   4   10.80    0.65
   3   2   4    9.57    0.89
   4   2   4   72.50    2.96
   4   2   4   67.48    2.08
   4   2   4   67.03    2.06
   5   2   4   52.29    1.67
   5   2   4   51.05    2.55
   5   2   4   52.83    1.70
   6   2   4    1.49    0.91
   6   2   4    0.66    0.42
   6   2   4    0.83    0.43
   7   2   4    0.49    0.94
   7   2   4   -0.01    0.45
   8   2   4    4.52    1.22
   8   2   4    5.15    0.64
   9   2   4   -0.05    0.54
   9   2   4   -1.37    1.04
  10   2   4    3.45    0.69
  11   2   4    0.67    0.65
  10  -3  -4    1.23    0.91
   9  -3  -4    0.47    0.79
   8  -3  -4    1.10    0.75
   7  -3  -4    7.26    0.90
   6  -3  -4    2.49    0.68
  -6   3   4    1.58    0.75
   5  -3  -4   21.21    1.27
  -5   3   4   20.07    1.46
  -5   3   4   20.97    0.96
   4  -3  -4    1.23    0.56
  -4   3   4    1.11    0.47
  -4   3   4    0.61    0.58
   3  -3  -4    1.11    0.48
  -3   3   4    0.79    0.50
   2  -3  -4    9.28    0.70
  -2   3   4    8.93    0.72
   1  -3  -4    6.30    0.60
  -1   3   4    5.97    0.64
   0  -3  -4  327.82    8.83
   0   3   4  319.30    8.88
  -1  -3  -4   84.91    2.47
   1   3   4   77.76    2.53
   1   3   4   87.88    2.49
   2   3   4  312.21    8.54
   2   3   4  313.59    8.53
   3   3   4   29.22    1.11
   3   3   4   30.81    1.15
   4   3   4   -0.55    0.33
   4   3   4   -0.57    0.58
   4   3   4   -0.20    0.37
   5   3   4   66.75    2.93
   5   3   4   60.20    1.96
   5   3   4   62.17    1.93
   6   3   4    0.42    0.87
   6   3   4   -0.05    0.41
   6   3   4   -0.12    0.39
   7   3   4    1.43    0.95
   7   3   4   -0.38    0.41
   8   3   4   -0.41    0.94
   8   3   4   -0.49    0.46
   9   3   4   -0.65    0.52
   9   3   4   -0.41    1.08
  10   3   4    1.79    0.62
  10  -4  -4    0.48    0.98
   9  -4  -4   -0.12    0.86
   8  -4  -4   -0.07    0.77
   7  -4  -4    1.57    0.78
   6  -4  -4    2.34    0.75
   5  -4  -4    6.89    0.88
  -5   4   4    5.69    0.96
  -5   4   4    8.41    0.73
   4  -4  -4    5.64    0.77
  -4   4   4    6.21    0.76
   3  -4  -4    0.99    0.59
  -3   4   4    0.07    0.59
   2  -4  -4   35.89    1.51
  -2   4   4   38.62    1.62
   1  -4  -4  123.89    3.68
  -1   4   4  124.68    3.74
   0  -4  -4   30.17    1.24
   0   4   4   30.62    1.34
  -1  -4  -4    3.91    0.48
   1   4   4    3.17    0.58
   1   4   4    3.76    0.49
   2   4   4    7.04    0.65
   2   4   4    7.63    0.59
   3   4   4  162.62    4.66
   3   4   4  165.89    4.63
   4   4   4   21.06    1.03
   4   4   4   22.75    0.96
   5   4   4    4.32    0.54
   5   4   4    4.41    0.54
   6   4   4   10.91    0.74
   6   4   4    8.63    1.25
   6   4   4   10.62    0.81
   7   4   4    3.74    0.51
   7   4   4    3.15    1.06
   8   4   4    2.41    1.10
   8   4   4    1.99    0.51
   9   4   4    0.33    1.11
   9   4   4    0.08    0.47
  10   4   4    0.11    0.56
   9  -5  -4    3.77    1.08
   8  -5  -4    1.02    0.87
   7  -5  -4    0.25    0.81
   6  -5  -4    2.30    0.85
   5  -5  -4    1.90    0.76
  -5   5   4    1.87    0.71
   4  -5  -4    4.00    0.84
  -4   5   4    3.79    0.85
   3  -5  -4   58.07    2.25
  -3   5   4   59.97    2.30
   2  -5  -4    1.00    0.64
  -2   5   4    2.31    0.75
   1  -5  -4   68.42    2.31
  -1   5   4   66.89    2.40
   0  -5  -4   10.85    0.81
   0   5   4   10.60    0.89
  -1  -5  -4    4.44    0.54
   1   5   4    4.49    0.70
   2   5   4   73.26    2.28
   2   5   4   68.49    2.35
   3   5   4    6.00    0.60
   3   5   4    4.92    0.66
   4   5   4   32.34    1.26
   4   5   4   30.00    1.35
   5   5   4    6.08    0.59
   5   5   4    4.44    0.64
   6   5   4    0.27    0.50
   6   5   4    0.85    0.83
   7   5   4    4.11    1.14
   7   5   4    2.96    0.55
   8   5   4    1.64    1.13
   8   5   4    0.84    0.50
   9   5   4    3.44    1.31
   9   5   4    5.58    0.66
  10   5   4   -0.10    0.54
   9  -6  -4    1.69    1.12
   8  -6  -4   -1.28    0.91
   7  -6  -4   -0.01    0.88
   6  -6  -4   10.37    1.21
   5  -6  -4    2.40    0.88
  -5   6   4    2.43    0.85
   4  -6  -4   11.13    1.12
  -4   6   4   13.32    1.24
   3  -6  -4    0.05    0.73
  -3   6   4   -1.07    0.84
   2  -6  -4   28.66    1.63
  -2   6   4   25.02    1.68
   1  -6  -4   21.41    1.38
  -1   6   4   21.10    1.56
   0  -6  -4   46.23    1.84
   0   6   4   48.52    2.00
  -1  -6  -4   10.91    0.78
   1   6   4   10.47    1.01
  -2  -6  -4    0.28    0.10
   2   6   4   -0.11    0.64
   3   6   4   10.14    0.89
   3   6   4   11.13    0.82
   4   6   4    2.48    0.55
   4   6   4    3.93    0.69
   5   6   4    8.43    0.80
   6   6   4    3.55    0.66
   7   6   4    6.83    0.73
   7   6   4    5.26    1.20
   8   6   4    1.61    1.14
   8   6   4    1.55    0.59
   9   6   4    3.99    0.67
  10   6   4    0.92    0.58
   8  -7  -4    0.64    1.13
   7  -7  -4    0.41    1.03
   6  -7  -4   20.15    1.66
   5  -7  -4   -0.97    0.87
   4  -7  -4    3.23    0.98
  -4   7   4    4.11    1.03
   3  -7  -4    2.85    0.88
  -3   7   4    1.38    0.89
   2  -7  -4   -0.01    0.74
  -2   7   4    2.25    0.95
   1  -7  -4   52.63    2.23
  -1   7   4   56.19    2.42
   0  -7  -4   21.00    1.33
   0   7   4   18.33    1.37
  -1  -7  -4    3.68    0.67
   1   7   4    3.49    0.85
   2   7   4    7.05    0.93
   3   7   4   25.50    1.52
   4   7   4   24.89    1.46
   5   7   4   -0.49    0.62
   6   7   4    0.37    0.65
   7   7   4    0.81    0.66
   8   7   4    4.45    1.30
   8   7   4    4.60    0.73
   9   7   4    3.40    0.72
   8  -8  -4   -0.07    1.30
   7  -8  -4    1.13    1.21
   6  -8  -4    4.91    1.31
   5  -8  -4    1.77    1.04
   4  -8  -4    4.98    1.09
  -4   8   4    1.91    1.12
   3  -8  -4   11.27    1.26
  -3   8   4   11.14    1.31
   2  -8  -4    7.02    1.03
  -2   8   4    6.66    1.15
   1  -8  -4    4.09    0.93
  -1   8   4    4.34    1.05
   0  -8  -4    0.62    0.71
   0   8   4    0.21    0.88
  -1  -8  -4    0.30    0.60
   1   8   4    0.94    0.83
   2   8   4    7.13    1.00
   3   8   4    5.05    0.90
   4   8   4    6.87    0.94
   5   8   4    0.78    0.75
   6   8   4    1.75    0.80
   7   8   4    0.92    0.77
   8   8   4    0.08    0.74
   9   8   4    0.19    0.70
   7  -9  -4   -0.71    1.27
   6  -9  -4    3.37    1.36
   5  -9  -4   -0.02    1.15
   4  -9  -4    4.01    1.23
  -4   9   4    3.23    1.26
   3  -9  -4    0.39    0.94
  -3   9   4   -0.65    1.01
   2  -9  -4    0.88    0.91
  -2   9   4    1.75    1.08
   1  -9  -4    7.60    1.11
  -1   9   4    6.23    1.20
   0  -9  -4    0.61    0.80
   0   9   4    2.34    1.01
   1   9   4   10.54    1.23
   2   9   4    0.63    0.88
   3   9   4   -0.53    0.79
   4   9   4    9.40    1.11
   5   9   4   -0.97    0.79
   6   9   4    2.88    0.92
   7   9   4    0.52    0.84
   8   9   4    0.01    0.83
   6 -10  -4   -0.47    1.40
   5 -10  -4    0.11    1.36
   4 -10  -4   -0.43    1.18
  -4  10   4    0.05    1.29
   3 -10  -4    7.29    1.35
  -3  10   4    4.48    1.39
   2 -10  -4   -0.09    1.03
  -2  10   4   -0.72    1.12
  -1  10   4    5.84    1.30
   0  10   4    0.47    1.08
   1  10   4   -1.84    0.93
   2  10   4   10.98    1.29
   3  10   4    0.67    0.92
   4  10   4   10.14    1.26
   5  10   4   -1.62    0.89
   6  10   4   -0.95    0.93
   7  10   4    0.34    0.96
   4 -11  -4    0.99    1.38
  -3  11   4   -1.12    1.24
  -2  11   4    1.42    1.33
  -1  11   4   -0.65    1.17
   0  11   4    0.69    1.15
   1  11   4    1.15    1.07
   2  11   4    4.99    1.23
   3  11   4    1.32    1.02
   4  11   4    0.47    1.01
   5  11   4    0.77    1.06
   6  11   4    0.10    1.05
  -2  12   4    1.38    1.46
  -1  12   4    1.49    1.35
   0  12   4   -0.68    1.32
   1  12   4    0.50    1.24
   2  12   4   -1.75    1.16
   3  12   4   -0.05    1.12
   4  12   4   -0.89    1.11
   4  11  -5    2.35    1.14
   3  11  -5    0.56    1.09
   2  11  -5    0.42    1.14
   1  11  -5   -0.11    1.19
   0  11  -5    0.74    1.30
  -1  11  -5    0.86    1.41
  -2  11  -5    0.60    1.46
  -3  11  -5    0.17    1.51
   6  10  -5    2.41    1.03
   5  10  -5   -0.56    0.97
   4  10  -5   -0.76    0.89
   3  10  -5    1.66    1.00
   2  10  -5    4.35    1.15
   1  10  -5    5.18    1.24
   0  10  -5    3.15    1.21
  -1  10  -5   -0.04    1.23
  -2  10  -5    1.15    1.29
  -3  10  -5    0.58    1.36
   4 -10   5    0.10    1.12
   5 -10   5    2.25    1.31
   7   9  -5   -1.73    0.83
   6   9  -5   -0.91    0.84
   5   9  -5    4.88    1.04
   4   9  -5   -0.36    0.86
   3   9  -5    2.19    0.90
   2   9  -5    0.03    0.83
   1   9  -5    0.79    0.93
   0   9  -5    0.62    1.02
  -1   9  -5   -0.99    1.04
  -2   9  -5    1.82    1.22
   2  -9   5    0.55    0.91
  -3   9  -5    2.10    1.26
   3  -9   5   -0.12    0.95
  -4   9  -5   -1.09    1.20
   4  -9   5    0.09    1.07
   5  -9   5    2.47    1.21
   6  -9   5   -0.04    1.18
   8   8  -5   -0.32    0.76
   7   8  -5    1.31    0.82
   6   8  -5    2.97    0.85
   5   8  -5    2.41    0.84
   4   8  -5    6.52    0.99
   3   8  -5    0.58    0.78
   2   8  -5    3.18    0.90
   1   8  -5    1.25    0.86
   0   8  -5    5.12    1.06
  -1   8  -5    1.99    1.00
   1  -8   5   -0.51    0.74
  -2   8  -5   -1.11    1.00
   2  -8   5   -1.10    0.79
  -3   8  -5    4.58    1.24
   3  -8   5    4.69    1.06
  -4   8  -5    3.40    1.27
   4  -8   5    1.09    1.01
   5  -8   5    4.93    1.20
   6  -8   5    1.09    1.15
   7  -8   5    0.36    1.17
   8   7  -5    3.79    0.76
   8   7  -5    5.19    1.08
   7   7  -5   -0.73    0.65
   6   7  -5    8.41    0.93
   5   7  -5   -0.26    0.66
   4   7  -5    3.26    0.77
   3   7  -5    4.33    0.82
   2   7  -5    0.13    0.72
   1   7  -5    9.53    1.05
  -1  -7   5    8.60    0.78
   0   7  -5    2.75    0.90
   0  -7   5    3.65    0.75
  -1   7  -5   -1.05    0.81
   1  -7   5    0.01    0.70
  -2   7  -5   -0.01    0.97
   2  -7   5    1.51    0.80
  -3   7  -5    2.93    1.02
   3  -7   5    3.25    0.93
  -4   7  -5    2.72    1.14
   4  -7   5    3.07    0.99
  -5   7  -5    0.69    1.11
   5  -7   5    0.93    0.96
   6  -7   5    0.25    0.96
   7  -7   5   -0.62    1.06
   8  -7   5    2.60    1.22
   9   6  -5    1.76    0.63
   8   6  -5    3.30    0.99
   8   6  -5    2.70    0.66
   7   6  -5   -0.87    0.56
   6   6  -5    2.48    0.66
   5   6  -5    8.52    0.83
   4   6  -5    6.86    0.81
   3   6  -5   13.44    1.04
   2   6  -5    0.50    0.68
  -2  -6   5    0.05    0.38
   1   6  -5    6.99    0.93
  -1  -6   5    7.88    0.73
   0   6  -5    8.54    1.03
   0  -6   5   10.65    0.92
  -1   6  -5   32.40    1.81
   1  -6   5   31.68    1.65
  -2   6  -5   28.29    1.84
   2  -6   5   24.54    1.57
  -3   6  -5    8.82    1.15
   3  -6   5   10.31    1.07
  -4   6  -5    5.15    1.09
   4  -6   5    4.78    0.89
  -5   6  -5   -1.32    0.90
   5  -6   5    0.51    0.83
   6  -6   5   -0.84    0.85
   7  -6   5   -0.61    0.90
   8  -6   5    0.02    1.01
   9   5  -5    0.26    0.52
   8   5  -5   -0.42    0.50
   8   5  -5    1.57    0.93
   7   5  -5    1.68    0.55
   7   5  -5    2.97    0.83
   6   5  -5   10.83    0.81
   5   5  -5   -0.50    0.50
   4   5  -5    1.08    0.60
   4   5  -5    0.44    0.47
   3   5  -5    0.44    0.48
   3   5  -5    0.71    0.59
   2   5  -5   32.58    1.48
  -2  -5   5   30.93    1.11
   1   5  -5   36.63    1.66
  -1  -5   5   36.85    1.45
   0   5  -5   15.78    1.13
   0  -5   5   15.40    1.10
  -1   5  -5   18.78    1.45
   1  -5   5   16.51    1.21
  -2   5  -5   14.27    1.19
   2  -5   5   14.43    1.08
  -3   5  -5   15.39    1.29
   3  -5   5   12.09    1.04
  -4   5  -5   20.98    1.47
   4  -5   5   21.23    1.49
  -5   5  -5    8.02    1.07
   5  -5   5    7.07    0.98
   6  -5   5    6.19    0.99
   7  -5   5    1.07    0.87
   8  -5   5   -0.32    0.83
   9  -5   5    0.62    1.01
   8   4  -5    2.31    0.96
   8   4  -5    1.74    0.50
   7   4  -5    4.21    0.53
   7   4  -5    1.95    0.83
   6   4  -5    5.04    0.57
   5   4  -5    2.08    0.52
   5   4  -5    2.01    0.46
   4   4  -5    8.41    0.65
   4   4  -5    7.46    0.68
   3   4  -5   41.76    1.51
   3   4  -5   40.40    1.57
   2   4  -5    3.78    0.63
   2   4  -5    3.51    0.53
  -2  -4   5    3.13    0.36
   1   4  -5   38.43    1.56
  -1  -4   5   37.56    1.38
   0   4  -5   24.16    1.27
   0  -4   5   23.34    1.16
  -1   4  -5    0.83    0.65
   1  -4   5    1.54    0.55
  -2   4  -5   48.33    2.00
   2  -4   5   47.45    1.89
  -3   4  -5    0.28    0.75
   3  -4   5    0.19    0.65
   3  -4   5   -0.44    0.60
  -4   4  -5   23.85    1.51
   4  -4   5   22.09    1.41
   4  -4   5   21.54    1.43
  -5   4  -5    2.24    0.80
   5  -4   5    2.80    0.80
   5  -4   5    0.52    0.71
   6  -4   5   -0.51    0.71
   7  -4   5    5.06    0.96
   8  -4   5    0.27    0.82
   9  -4   5   -0.28    0.85
  10   3  -5    0.38    0.55
   9   3  -5    2.59    0.56
   8   3  -5    0.92    0.46
   8   3  -5    0.51    0.84
   7   3  -5    0.75    0.43
   7   3  -5    0.72    0.73
   6   3  -5   12.73    0.78
   6   3  -5   11.77    0.76
   6   3  -5   11.18    1.09
   5   3  -5    0.05    0.41
   5   3  -5    0.22    0.38
   4   3  -5    1.13    0.44
   4   3  -5    2.58    0.43
   3   3  -5   -0.33    0.36
   3   3  -5   -0.07    0.42
   2   3  -5    2.65    0.50
   2   3  -5    3.62    0.48
  -2  -3   5    3.53    0.33
   1   3  -5   23.83    1.15
   1   3  -5   22.94    1.06
  -1  -3   5   22.62    0.97
   0   3  -5   43.60    1.67
   0  -3   5   47.30    1.62
   0  -3   5   45.33    1.61
  -1   3  -5   50.84    1.86
   1  -3   5   51.16    1.78
   1  -3   5   49.41    1.76
  -2   3  -5  169.88    4.91
   2  -3   5  164.67    4.85
  -3   3  -5   19.29    1.49
  -3   3  -5   20.02    1.25
   3  -3   5   18.81    1.21
  -4   3  -5   23.60    1.36
   4  -3   5   20.94    1.33
  -5   3  -5   -0.99    0.61
   5  -3   5    1.10    0.68
   6  -3   5    1.16    0.71
   7  -3   5    7.66    0.95
   7  -3   5    6.58    0.93
   8  -3   5    2.13    0.81
   8  -3   5    1.78    0.81
   9  -3   5    1.51    0.85
  10  -3   5   -0.43    0.85
  10   2  -5    0.03    0.60
   9   2  -5    0.18    0.54
   8   2  -5    7.35    1.11
   8   2  -5    6.31    0.65
   7   2  -5   -0.03    0.71
   7   2  -5   -0.22    0.42
   6   2  -5   37.16    1.31
   6   2  -5   36.33    1.94
   6   2  -5   35.57    1.35
   5   2  -5   47.87    2.10
   5   2  -5   45.36    1.53
   5   2  -5   44.67    1.51
   4   2  -5    0.35    0.36
   4   2  -5   -0.15    0.33
   3   2  -5    0.20    0.36
   3   2  -5    0.78    0.34
   2   2  -5    0.78    0.36
   2   2  -5    1.57    0.43
  -2  -2   5    1.02    0.26
   1   2  -5  352.90    9.65
   1   2  -5  348.93    9.66
  -1  -2   5  360.57    9.59
   0   2  -5    7.45    0.67
   0  -2   5    8.30    0.66
  -1   2  -5    0.58    0.49
   1  -2   5   -0.46    0.42
  -2   2  -5    7.92    0.74
  -2   2  -5    8.95    0.83
   2  -2   5    7.83    0.72
  -3   2  -5   29.38    1.68
  -3   2  -5   27.79    1.31
   3  -2   5   29.98    1.32
  -4   2  -5   19.75    1.56
  -4   2  -5   18.66    1.12
   4  -2   5   18.96    1.16
   5  -2   5    3.14    0.67
   6  -2   5    1.01    0.65
   7  -2   5   10.53    1.00
   8  -2   5    0.61    0.71
   9  -2   5    3.88    0.89
   9  -2   5    4.05    0.89
  10  -2   5    0.28    0.82
  10   1  -5    0.44    0.68
   9   1  -5    0.94    0.59
   8   1  -5    3.48    0.60
   8   1  -5    1.85    0.89
   7   1  -5    8.16    1.04
   7   1  -5    8.36    0.68
   6   1  -5    1.54    0.46
   6   1  -5    1.94    0.47
   6   1  -5    1.01    0.68
   5   1  -5    6.04    0.55
   5   1  -5    7.24    0.56
   5   1  -5    6.47    0.76
   4   1  -5    6.52    0.51
   4   1  -5    6.02    0.51
   4   1  -5    6.21    0.63
   3   1  -5  191.25    6.38
   3   1  -5  191.86    5.29
   3   1  -5  189.17    5.29
   2   1  -5  154.06    4.30
   2   1  -5  152.72    4.31
   1   1  -5  310.99    8.53
   1   1  -5  306.54    8.50
  -1  -1   5  319.06    8.48
   0   1  -5   46.37    1.56
   0  -1   5   44.93    1.53
  -1   1  -5   14.58    0.92
  -1   1  -5   13.50    0.85
   1  -1   5   13.65    0.86
  -2   1  -5   14.56    1.04
  -2   1  -5   13.36    0.92
   2  -1   5   15.38    0.90
  -3   1  -5   17.76    1.01
  -3   1  -5   21.13    1.32
   3  -1   5   20.36    1.03
  -4   1  -5    0.12    0.36
  -4   1  -5    0.86    0.62
   4  -1   5   -0.48    0.46
   4  -1   5   -0.19    0.48
  -5   1  -5    7.17    0.52
   5  -1   5    7.98    0.81
   5  -1   5    7.65    0.77
   6  -1   5    9.74    0.89
   7  -1   5   11.24    0.98
   8  -1   5    0.83    0.65
   9  -1   5    3.77    0.83
  10  -1   5   -0.35    0.75
  10  -1   5   -0.18    0.72
  10   0  -5    0.09    0.73
   9   0  -5    1.08    0.69
   8   0  -5    0.78    0.58
   7   0  -5    5.71    0.68
   6   0  -5   10.16    0.76
   6   0  -5   10.73    0.78
   5   0  -5    3.15    0.52
   5   0  -5    2.67    0.50
   4   0  -5  103.07    3.00
   4   0  -5  101.16    3.62
   4   0  -5  102.42    3.00
   3   0  -5    7.76    0.54
   3   0  -5    6.00    0.52
   3   0  -5    7.59    0.58
   2   0  -5   10.01    0.63
   2   0  -5   10.37    0.61
  -2   0   5    7.41    0.54
   1   0  -5    3.60    0.46
   1   0  -5    3.93    0.45
  -1   0   5    3.56    0.44
   0   0  -5   16.80    0.86
   0   0  -5   18.50    0.82
   0   0  -5   17.12    0.88
   0   0   5   16.62    0.84
  -1   0  -5    0.40    0.42
  -1   0  -5    0.34    0.35
   1   0   5    0.41    0.39
   1   0   5   -0.06    0.42
   1   0   5    0.79    0.37
  -2   0  -5    2.82    0.50
  -2   0  -5    2.95    0.49
   2   0   5    2.69    0.43
   2   0   5    2.47    0.43
   2   0   5    2.52    0.56
  -3   0  -5   10.85    1.01
  -3   0  -5    9.71    0.69
   3   0   5    8.71    0.87
   3   0   5    9.68    0.67
   3   0   5    9.83    0.68
  -4   0  -5    0.82    0.34
  -4   0  -5    1.43    0.60
   4   0   5    0.11    0.65
   4   0   5    0.42    0.46
   4   0   5    0.54    0.44
   5   0   5    0.15    0.50
   5   0   5    0.42    0.79
   5   0   5    0.03    0.49
   6   0   5   15.61    1.07
   6   0   5   10.92    1.38
   6   0   5   14.62    1.08
   7   0   5    5.16    0.73
   7   0   5    4.89    1.19
   8   0   5    7.90    0.88
   9   0   5    0.20    0.67
  10   0   5    0.26    0.71
  10  -1  -5    1.22    0.86
   9  -1  -5    0.13    0.69
   8  -1  -5    5.98    0.81
   7  -1  -5   12.48    0.94
   6  -1  -5   29.45    1.36
   6  -1  -5   27.11    1.33
   5  -1  -5   11.26    0.80
   5  -1  -5   11.61    0.89
   4  -1  -5   46.02    1.65
   4  -1  -5   47.33    1.66
  -4   1   5   48.02    1.87
   3  -1  -5   42.81    1.53
   3  -1  -5   44.95    1.51
  -3   1   5   43.26    1.64
   2  -1  -5   27.45    1.07
   2  -1  -5   27.49    1.09
  -2   1   5   27.35    1.07
   1  -1  -5   26.55    1.03
   1  -1  -5   24.79    1.02
  -1   1   5   24.97    1.03
   0  -1  -5  126.74    3.76
   0   1   5  137.04    4.46
   0   1   5  133.76    3.78
  -1  -1  -5   -0.34    0.37
   1   1   5   -0.12    0.38
   1   1   5   -0.08    0.36
   1   1   5    0.23    0.36
  -2  -1  -5   11.41    0.71
   2   1   5   11.21    0.71
   2   1   5   11.07    0.71
   2   1   5   10.76    0.97
   3   1   5   22.43    1.41
   3   1   5   20.11    0.95
   3   1   5   22.60    0.96
   4   1   5   59.26    1.98
   4   1   5   63.48    1.96
   4   1   5   60.07    2.71
   5   1   5    3.15    0.88
   5   1   5    2.88    0.53
   5   1   5    2.44    0.50
   6   1   5   37.09    1.50
   6   1   5   40.75    1.55
   6   1   5   38.73    2.45
   7   1   5    9.18    0.80
   7   1   5    8.26    1.31
   8   1   5   10.15    0.90
   8   1   5   10.23    1.54
   9   1   5    0.42    1.23
   9   1   5    1.44    0.66
  10   1   5    0.46    0.68
  10  -2  -5   -1.52    0.80
   9  -2  -5    1.08    0.81
   8  -2  -5    0.72    0.71
   7  -2  -5   25.26    1.43
  -7   2   5   26.98    1.66
   6  -2  -5    2.42    0.66
  -6   2   5    2.92    0.70
   5  -2  -5    5.91    0.73
   5  -2  -5    7.53    0.77
  -5   2   5    5.64    0.75
   4  -2  -5    3.87    0.60
   4  -2  -5    2.83    0.56
  -4   2   5    3.20    0.39
  -4   2   5    2.82    0.54
   3  -2  -5   79.56    2.49
   3  -2  -5   79.25    2.48
  -3   2   5   81.06    2.85
  -3   2   5   75.29    2.38
   2  -2  -5    3.22    0.50
  -2   2   5    2.71    0.48
   1  -2  -5   28.05    1.15
  -1   2   5   29.63    1.20
   0  -2  -5   45.21    1.53
   0   2   5   44.02    1.56
  -1  -2  -5   92.93    2.73
   1   2   5   93.11    2.73
   1   2   5   90.43    2.76
  -2  -2  -5  188.34    5.26
   2   2   5  196.55    5.33
   2   2   5  188.04    5.34
  -3  -2  -5  156.58    4.20
   3   2   5  153.01    4.37
   3   2   5  153.33    5.52
   3   2   5  152.37    4.35
   4   2   5   52.19    1.74
   4   2   5   52.20    1.70
   4   2   5   49.90    2.46
   5   2   5    6.84    0.63
   5   2   5    6.39    0.60
   5   2   5    5.80    1.01
   6   2   5   39.65    1.53
   6   2   5   42.74    1.53
   6   2   5   40.04    2.50
   7   2   5   15.68    1.65
   7   2   5   17.91    1.05
   8   2   5    7.68    1.41
   8   2   5    9.09    0.81
   9   2   5   -0.19    0.59
   9   2   5   -1.71    1.08
  10   2   5    0.32    0.66
  10  -3  -5    1.53    0.99
   9  -3  -5    4.00    0.97
   8  -3  -5   -0.19    0.72
   7  -3  -5   21.41    1.47
   6  -3  -5    0.03    0.62
  -6   3   5    0.11    0.64
   5  -3  -5    2.32    0.67
  -5   3   5    3.06    0.49
  -5   3   5    1.78    0.69
   4  -3  -5    0.72    0.57
  -4   3   5    0.55    0.47
  -4   3   5    0.46    0.57
   3  -3  -5   34.98    1.48
  -3   3   5   34.70    1.42
   2  -3  -5    0.33    0.47
  -2   3   5   -0.33    0.45
   1  -3  -5   75.45    2.39
  -1   3   5   75.66    2.43
   0  -3  -5    0.33    0.41
   0   3   5    1.02    0.49
  -1  -3  -5  101.78    2.98
   1   3   5  102.66    3.05
   1   3   5  100.63    3.08
  -2  -3  -5    0.65    0.32
   2   3   5    0.79    0.39
   2   3   5    1.06    0.46
   3   3   5    2.11    0.43
   3   3   5    2.59    0.49
   4   3   5    0.10    0.40
   4   3   5    0.46    0.66
   4   3   5   -0.45    0.43
   5   3   5   32.85    2.05
   5   3   5   31.97    1.28
   5   3   5   33.81    1.36
   6   3   5    8.95    1.34
   6   3   5   12.49    0.93
   6   3   5   12.92    0.85
   7   3   5    3.89    0.58
   7   3   5    3.17    1.05
   8   3   5   -1.17    0.47
   8   3   5   -0.67    0.99
   9   3   5   -1.94    1.01
   9   3   5   -0.20    0.54
  10   3   5    2.27    0.67
  10  -4  -5    0.74    0.99
   9  -4  -5    1.35    0.95
   8  -4  -5    0.67    0.80
   7  -4  -5   17.93    1.37
   6  -4  -5    0.10    0.67
   5  -4  -5    0.11    0.67
  -5   4   5    1.31    0.55
  -5   4   5    0.78    0.73
   4  -4  -5    5.15    0.81
  -4   4   5    6.20    0.76
   3  -4  -5    1.19    0.63
  -3   4   5    2.16    0.66
   2  -4  -5  202.60    5.84
  -2   4   5  202.55    5.84
   1  -4  -5   11.98    0.84
  -1   4   5   11.90    0.93
   0  -4  -5  117.81    3.49
   0   4   5  117.15    3.60
  -1  -4  -5   93.94    2.78
   1   4   5   90.69    2.90
   2   4   5   16.56    0.90
   2   4   5   16.97    1.01
   3   4   5   57.49    1.98
   3   4   5   64.35    2.06
   4   4   5   28.66    1.25
   4   4   5   27.49    1.18
   5   4   5    0.32    0.80
   5   4   5    1.08    0.46
   5   4   5   -0.06    0.49
   6   4   5    0.07    0.48
   6   4   5   -0.01    0.87
   6   4   5    0.24    0.45
   7   4   5   -0.24    0.93
   7   4   5    0.22    0.48
   8   4   5   -0.09    0.49
   8   4   5   -0.30    0.99
   9   4   5    0.24    0.54
   9   4   5    1.77    1.25
  10   4   5    0.22    0.61
   9  -5  -5    4.65    1.14
   8  -5  -5    0.40    0.90
   7  -5  -5    4.16    0.97
   6  -5  -5   -1.06    0.74
   5  -5  -5    2.30    0.84
  -5   5   5    3.57    0.75
   4  -5  -5   22.51    1.51
  -4   5   5   21.24    1.47
   3  -5  -5    0.74    0.71
  -3   5   5    0.17    0.74
   2  -5  -5   96.58    3.20
  -2   5   5   99.08    3.26
   1  -5  -5   13.35    0.97
  -1   5   5   14.40    1.07
   0  -5  -5    1.84    0.58
   0   5   5    1.59    0.67
  -1  -5  -5  145.37    4.14
   1   5   5  138.82    4.25
  -2  -5  -5    0.71    0.33
   2   5   5    4.84    0.70
   3   5   5   93.99    3.01
   3   5   5   97.00    2.95
   4   5   5    2.36    0.62
   4   5   5    3.61    0.56
   5   5   5   -0.50    0.45
   5   5   5    0.06    0.54
   6   5   5   21.51    1.18
   6   5   5   21.02    1.95
   7   5   5    2.28    1.09
   7   5   5    1.76    0.56
   8   5   5    7.13    0.74
   8   5   5    7.07    1.39
   9   5   5    1.32    0.58
  10   5   5    0.15    0.58
   9  -6  -5   -0.81    1.06
   8  -6  -5    1.29    1.05
   7  -6  -5    1.16    0.98
   6  -6  -5    1.00    0.91
   5  -6  -5   -0.28    0.78
  -5   6   5    0.30    0.80
   4  -6  -5   11.64    1.16
  -4   6   5   11.36    1.14
   3  -6  -5   -0.60    0.75
  -3   6   5   -0.72    0.84
   2  -6  -5   21.59    1.54
  -2   6   5   21.74    1.60
   1  -6  -5   30.10    1.55
  -1   6   5   30.16    1.68
   0  -6  -5    5.98    0.77
   0   6   5    5.72    0.92
  -1  -6  -5   44.77    1.69
   1   6   5   44.55    1.96
  -2  -6  -5   -0.27    0.28
   2   6   5   -0.34    0.65
   3   6   5    7.62    0.86
   3   6   5    7.57    0.83
   4   6   5   19.00    1.31
   4   6   5   21.33    1.23
   5   6   5    0.28    0.59
   6   6   5   34.04    1.50
   7   6   5    1.23    1.00
   7   6   5    2.19    0.62
   8   6   5    7.40    0.79
   8   6   5    6.16    1.43
   9   6   5    0.23    0.61
   8  -7  -5    2.45    1.24
   7  -7  -5    0.42    1.07
   6  -7  -5    6.24    1.26
   5  -7  -5    0.84    0.89
   4  -7  -5   -0.32    0.87
  -4   7   5    0.36    0.96
   3  -7  -5    0.54    0.82
  -3   7   5    0.79    0.92
   2  -7  -5    0.93    0.78
  -2   7   5    2.55    0.96
   1  -7  -5    3.54    0.82
  -1   7   5    3.89    0.98
   0  -7  -5    3.70    0.79
   0   7   5    3.81    0.97
  -1  -7  -5    1.79    0.62
   1   7   5    2.03    0.84
   2   7   5    3.41    0.87
   3   7   5   -0.79    0.68
   4   7   5    6.46    0.88
   5   7   5    1.73    0.71
   6   7   5    7.59    0.89
   7   7   5   -0.66    0.61
   7   7   5    1.52    1.03
   8   7   5    0.81    0.68
   9   7   5    0.96    0.70
   7  -8  -5    3.64    1.29
   6  -8  -5    0.11    1.08
   5  -8  -5   18.21    1.69
   4  -8  -5    4.35    1.15
  -4   8   5    4.28    1.22
   3  -8  -5   31.22    2.00
  -3   8   5   28.56    2.08
   2  -8  -5    0.88    0.89
  -2   8   5   -0.01    0.96
   1  -8  -5    6.56    0.99
  -1   8   5    3.76    1.04
   0  -8  -5    0.88    0.74
   0   8   5    0.96    0.88
  -1  -8  -5   -0.25    0.61
   1   8   5   -0.74    0.81
   2   8   5   10.79    1.12
   3   8   5   -0.35    0.73
   4   8   5    0.13    0.73
   5   8   5    2.93    0.82
   6   8   5   -0.55    0.74
   7   8   5    0.75    0.77
   8   8   5   -0.76    0.72
   7  -9  -5   -1.00    1.30
   6  -9  -5    3.87    1.38
   5  -9  -5    5.48    1.39
   4  -9  -5    8.71    1.43
  -4   9   5   11.02    1.51
   3  -9  -5    2.18    1.09
  -3   9   5    2.69    1.21
   2  -9  -5    2.11    1.04
  -2   9   5    1.26    1.10
   1  -9  -5    0.26    0.86
  -1   9   5    1.54    1.03
   0  -9  -5   25.83    1.69
   0   9   5   25.42    1.98
   1   9   5    7.12    1.13
   2   9   5   18.11    1.43
   3   9   5    5.16    0.99
   4   9   5   -0.01    0.81
   5   9   5    3.90    0.96
   6   9   5   -0.33    0.85
   7   9   5    1.81    0.90
   8   9   5   -0.80    0.77
   5 -10  -5    0.32    1.31
   4 -10  -5    1.52    1.30
   3 -10  -5   -0.80    1.10
  -3  10   5   -2.23    1.18
   2 -10  -5    0.68    1.01
  -2  10   5   -0.70    1.10
  -1  10   5    4.09    1.27
   0  10   5    5.60    1.27
   1  10   5    6.51    1.21
   2  10   5    2.31    1.04
   3  10   5    1.60    0.94
   4  10   5    0.43    0.93
   5  10   5    2.05    0.99
   6  10   5    1.94    1.03
   7  10   5    1.43    0.98
   4 -11  -5   -0.06    1.37
  -3  11   5    3.31    1.50
  -2  11   5   -0.52    1.30
  -1  11   5    1.08    1.27
   0  11   5    1.15    1.22
   1  11   5    0.17    1.10
   2  11   5    0.73    1.07
   3  11   5   -0.21    1.00
   4  11   5    1.73    1.10
   5  11   5    0.51    1.10
  -2  12   5   -1.76    1.42
  -1  12   5   -0.15    1.32
   0  12   5   -1.88    1.28
   1  12   5   -2.99    1.19
   2  12   5   -2.56    1.09
   3  12   5   -0.53    1.16
   3  11  -6    2.02    1.20
   2  11  -6    0.86    1.22
   1  11  -6   -0.81    1.23
   0  11  -6   -1.55    1.25
  -1  11  -6    0.34    1.40
  -2  11  -6   -1.55    1.41
   5  10  -6    2.26    1.07
   4  10  -6    0.99    0.98
   3  10  -6    0.22    0.96
   2  10  -6    1.17    1.05
   1  10  -6    1.58    1.15
   0  10  -6    1.58    1.25
  -1  10  -6   -0.03    1.19
  -2  10  -6    1.32    1.37
  -3  10  -6   -1.08    1.37
   6   9  -6    0.19    0.93
   5   9  -6    0.35    0.90
   4   9  -6    3.31    1.03
   3   9  -6   -0.44    0.86
   2   9  -6    3.94    1.03
   1   9  -6    1.05    0.93
   0   9  -6   -0.95    0.95
  -1   9  -6    3.56    1.23
  -2   9  -6   -0.50    1.14
  -3   9  -6    2.08    1.32
   3  -9   6    2.37    1.07
  -4   9  -6   -1.40    1.26
   4  -9   6    0.75    1.12
   5  -9   6    1.62    1.20
   6  -9   6    2.11    1.33
   7   8  -6    1.28    0.83
   6   8  -6    2.61    0.88
   5   8  -6    0.25    0.81
   4   8  -6    5.77    0.98
   3   8  -6    1.11    0.85
   2   8  -6    1.74    0.87
   1   8  -6    0.67    0.86
   0   8  -6    1.73    0.95
  -1   8  -6    5.54    1.19
   1  -8   6    5.14    0.96
  -2   8  -6    0.95    1.04
   2  -8   6   -0.25    0.84
  -3   8  -6   -0.17    1.09
   3  -8   6   -0.57    0.90
  -4   8  -6   -0.35    1.13
   4  -8   6    0.52    1.00
   5  -8   6    0.45    1.03
   6  -8   6    1.65    1.18
   7  -8   6    0.90    1.23
   8   7  -6   -0.02    0.73
   7   7  -6    2.14    0.77
   6   7  -6   -0.16    0.70
   5   7  -6    1.61    0.76
   4   7  -6    4.11    0.84
   3   7  -6    0.66    0.75
   2   7  -6    6.99    0.97
   1   7  -6    3.28    0.90
   0   7  -6    0.25    0.83
   0  -7   6   -0.19    0.66
  -1   7  -6   11.96    1.24
   1  -7   6   11.87    1.09
  -2   7  -6    1.36    0.98
   2  -7   6    1.62    0.81
  -3   7  -6    4.16    1.12
   3  -7   6    2.81    0.89
  -4   7  -6   -0.33    1.08
   4  -7   6    0.28    0.89
   5  -7   6    0.03    0.97
   6  -7   6    6.15    1.21
   7  -7   6   -0.43    1.06
   9   6  -6    1.94    0.68
   8   6  -6    3.63    0.73
   7   6  -6    3.10    0.75
   6   6  -6    1.34    0.67
   5   6  -6    1.21    0.70
   4   6  -6   15.20    1.11
   3   6  -6    5.28    0.81
   2   6  -6    1.18    0.72
   1   6  -6    0.55    0.76
  -1  -6   6    1.78    0.60
   0   6  -6   13.83    1.23
   0  -6   6   16.23    1.23
  -1   6  -6    0.17    0.86
   1  -6   6    0.71    0.69
  -2   6  -6    2.40    0.92
   2  -6   6    1.83    0.75
  -3   6  -6    0.09    0.93
   3  -6   6   -0.18    0.72
  -4   6  -6    5.34    1.11
   4  -6   6    6.89    0.99
  -5   6  -6   -0.17    0.99
   5  -6   6    0.82    0.85
   6  -6   6   16.27    1.49
   7  -6   6   -0.58    0.93
   8  -6   6    1.54    1.11
   9   5  -6    1.90    0.64
   8   5  -6    5.46    0.73
   7   5  -6    3.68    0.68
   7   5  -6    4.08    0.90
   6   5  -6    0.30    0.57
   5   5  -6    5.03    0.70
   4   5  -6    9.00    0.87
   3   5  -6   17.23    1.08
   3   5  -6   15.57    1.22
   2   5  -6    0.66    0.65
  -2  -5   6    1.05    0.37
   1   5  -6    5.34    0.81
  -1  -5   6    4.09    0.62
   0   5  -6    0.94    0.72
   0  -5   6    1.49    0.62
  -1   5  -6    5.54    0.94
   1  -5   6    4.15    0.74
  -2   5  -6   37.25    1.89
   2  -5   6   30.21    1.62
  -3   5  -6    4.27    0.99
   3  -5   6    4.45    0.83
  -4   5  -6    0.89    0.88
   4  -5   6    1.03    0.78
  -5   5  -6   -0.18    0.84
   5  -5   6    0.90    0.75
   6  -5   6   -0.33    0.85
   7  -5   6    2.04    0.90
   8  -5   6    0.60    0.92
   9  -5   6    0.39    1.04
  10   4  -6    1.61    0.62
   9   4  -6    2.88    0.64
   8   4  -6    2.23    0.57
   8   4  -6    1.81    0.89
   7   4  -6    5.87    1.02
   7   4  -6    6.61    0.68
   6   4  -6   -0.84    0.49
   5   4  -6    1.65    0.56
   4   4  -6    2.35    0.61
   4   4  -6    2.92    0.54
   3   4  -6   11.72    0.90
   3   4  -6   11.62    0.87
   2   4  -6   15.60    1.12
  -2  -4   6   14.14    0.69
   1   4  -6    0.07    0.59
  -1  -4   6   -0.08    0.43
   0   4  -6   42.50    1.78
   0  -4   6   42.64    1.63
  -1   4  -6   62.54    2.35
   1  -4   6   61.23    2.22
  -2   4  -6   82.68    2.81
   2  -4   6   76.49    2.67
   2  -4   6   74.54    2.66
  -3   4  -6   39.91    1.77
   3  -4   6   33.32    1.71
   3  -4   6   32.03    1.67
  -4   4  -6    2.01    0.84
   4  -4   6    1.73    0.71
   4  -4   6    1.18    0.74
  -5   4  -6    3.75    0.89
   5  -4   6    3.93    0.85
   5  -4   6    2.41    0.79
   6  -4   6    0.96    0.74
   6  -4   6    0.24    0.74
   7  -4   6    2.85    0.89
   8  -4   6    0.74    0.85
   9  -4   6   -0.40    0.87
  10   3  -6    1.20    0.63
   9   3  -6    0.93    0.58
   8   3  -6    0.48    0.82
   8   3  -6    0.14    0.52
   7   3  -6    0.10    0.68
   7   3  -6    0.94    0.49
   6   3  -6    2.12    0.53
   6   3  -6    1.76    0.67
   5   3  -6   -0.10    0.47
   5   3  -6   -0.36    0.42
   4   3  -6   26.44    1.14
   4   3  -6   26.49    1.21
   3   3  -6   13.36    0.86
   3   3  -6   10.96    0.81
   2   3  -6   81.30    2.54
   2   3  -6   76.97    2.48
   1   3  -6    3.39    0.63
  -1  -3   6    3.09    0.50
   0   3  -6   84.80    2.71
   0  -3   6   82.91    2.59
   0  -3   6   80.97    2.58
  -1   3  -6   41.91    1.74
   1  -3   6   45.11    1.71
  -2   3  -6   55.39    2.07
   2  -3   6   52.53    1.98
  -3   3  -6   36.12    1.67
  -3   3  -6   32.85    1.96
   3  -3   6   31.95    1.56
  -4   3  -6    5.32    0.86
   4  -3   6    4.34    0.82
  -5   3  -6    8.51    0.91
   5  -3   6    9.35    0.99
   6  -3   6    5.98    0.92
   7  -3   6    7.10    1.00
   8  -3   6    1.72    0.82
   8  -3   6    0.84    0.80
   9  -3   6    0.80    0.87
  10  -3   6    3.22    1.02
  10   2  -6    1.00    0.69
   9   2  -6    1.43    0.62
   8   2  -6    0.41    0.53
   8   2  -6   -0.03    0.80
   7   2  -6    3.90    0.60
   7   2  -6    3.60    0.84
   6   2  -6    3.33    0.74
   6   2  -6    3.84    0.56
   5   2  -6    2.71    0.64
   5   2  -6    2.43    0.52
   5   2  -6    1.95    0.47
   4   2  -6    8.87    0.64
   4   2  -6    8.84    0.68
   3   2  -6    3.98    0.54
   3   2  -6    3.95    0.49
   2   2  -6   11.21    0.83
   2   2  -6   11.26    0.74
   1   2  -6   11.00    0.77
  -1  -2   6   10.54    0.69
   0   2  -6   45.67    1.72
   0  -2   6   48.05    1.66
  -1   2  -6   74.00    2.43
   1  -2   6   75.45    2.39
  -2   2  -6    5.21    0.74
  -2   2  -6    4.49    0.68
   2  -2   6    4.96    0.67
  -3   2  -6   55.31    1.99
  -3   2  -6   51.43    2.41
   3  -2   6   52.89    1.94
  -4   2  -6   19.68    1.25
   4  -2   6   18.73    1.23
  -5   2  -6    4.88    0.66
   5  -2   6    5.28    0.78
   6  -2   6    5.60    0.81
   7  -2   6    2.70    0.79
   8  -2   6    4.49    0.89
   9  -2   6    1.26    0.82
  10  -2   6    2.05    0.89
  10  -2   6    2.12    0.96
  10   1  -6    2.43    0.80
   9   1  -6    1.06    0.66
   8   1  -6    3.52    0.67
   7   1  -6    0.08    0.52
   7   1  -6   -0.26    0.69
   6   1  -6    3.01    0.56
   6   1  -6    2.98    0.71
   6   1  -6    2.71    0.57
   5   1  -6   31.22    1.29
   5   1  -6   33.43    1.60
   5   1  -6   30.02    1.31
   4   1  -6   26.33    1.14
   4   1  -6   26.58    1.28
   4   1  -6   26.73    1.12
   3   1  -6   39.84    1.56
   3   1  -6   40.23    1.46
   3   1  -6   42.69    1.44
   2   1  -6   17.52    0.90
   2   1  -6   16.82    0.85
   1   1  -6   -0.51    0.41
   1   1  -6    0.39    0.36
  -1  -1   6    0.16    0.41
   0   1  -6   26.53    1.17
   0  -1   6   27.87    1.19
  -1   1  -6    8.76    0.74
  -1   1  -6    9.43    0.85
   1  -1   6    9.69    0.70
  -2   1  -6   21.01    1.12
  -2   1  -6   20.73    1.28
   2  -1   6   22.61    1.09
  -3   1  -6    2.18    0.62
  -3   1  -6    0.33    0.54
   3  -1   6    1.61    0.54
  -4   1  -6   28.50    1.26
  -4   1  -6   28.90    1.73
   4  -1   6   27.33    1.36
  -5   1  -6    3.34    0.52
   5  -1   6    2.29    0.66
   6  -1   6    0.54    0.61
   7  -1   6    1.26    0.65
   8  -1   6    1.05    0.69
   9  -1   6    4.01    0.88
  10  -1   6    1.78    0.86
  10   0  -6    3.78    0.90
   9   0  -6   -0.62    0.67
   8   0  -6    8.86    0.90
   7   0  -6    0.97    0.60
   6   0  -6    6.93    0.72
   5   0  -6  118.26    3.52
   5   0  -6  118.28    3.54
   4   0  -6    9.16    0.68
   4   0  -6    8.72    0.67
   3   0  -6  150.19    4.25
   3   0  -6  150.51    4.26
  -3   0   6  145.32    4.10
   2   0  -6   11.33    0.77
   2   0  -6   11.68    0.73
  -2   0   6    9.72    0.73
   1   0  -6   17.33    0.89
   1   0  -6   16.49    0.92
  -1   0   6   16.55    0.91
   0   0  -6  142.21    4.07
   0   0  -6  142.49    4.75
   0   0   6  138.79    4.05
  -1   0  -6   37.90    1.58
  -1   0  -6   34.89    1.39
   1   0   6   37.96    1.60
   1   0   6   39.00    1.42
  -2   0  -6    1.14    0.50
  -2   0  -6    1.70    0.50
   2   0   6    1.60    0.57
   2   0   6    2.31    0.48
  -3   0  -6   12.17    0.86
  -3   0  -6   13.55    1.13
   3   0   6   13.92    0.91
   3   0   6   15.92    1.27
  -4   0  -6   18.72    1.44
   4   0   6   20.31    1.08
   4   0   6   20.57    1.62
   4   0   6   21.74    1.11
   5   0   6   18.53    1.18
   5   0   6   20.48    1.74
   5   0   6   19.63    1.15
   6   0   6   20.93    1.24
   6   0   6   17.45    1.66
   7   0   6    0.35    0.61
   7   0   6   -1.14    0.95
   8   0   6    0.61    0.66
   9   0   6    0.58    0.72
  10   0   6    1.25    0.77
  10  -1  -6    1.02    0.88
   9  -1  -6    0.40    0.74
   8  -1  -6    3.13    0.76
   7  -1  -6    1.91    0.65
   6  -1  -6    0.74    0.59
   5  -1  -6   97.34    3.04
   5  -1  -6   96.70    3.02
   4  -1  -6    7.18    0.69
   4  -1  -6    8.62    0.71
   3  -1  -6   46.78    1.65
   3  -1  -6   45.91    1.63
   2  -1  -6   33.57    1.27
   2  -1  -6   31.21    1.28
  -2   1   6   33.74    1.24
   1  -1  -6   34.55    1.33
  -1   1   6   35.63    1.34
   0  -1  -6  219.90    6.40
   0   1   6  232.01    6.41
   0   1   6  239.05    7.63
  -1  -1  -6    8.69    0.67
   1   1   6    9.15    0.66
   1   1   6    9.37    0.84
  -2  -1  -6  170.30    4.96
   2   1   6  180.22    6.15
   2   1   6  180.23    5.01
   2   1   6  176.36    5.01
  -3  -1  -6   16.12    0.83
   3   1   6   17.33    0.96
   3   1   6   19.38    1.35
   3   1   6   17.81    0.96
  -4  -1  -6   43.27    1.34
   4   1   6   40.99    2.16
   4   1   6   41.73    1.60
   4   1   6   44.59    1.58
   5   1   6   79.20    2.42
   5   1   6   70.36    2.39
   5   1   6   72.13    3.37
   6   1   6    2.10    0.63
   6   1   6    2.84    0.63
   6   1   6    2.25    1.00
   7   1   6    7.96    0.83
   7   1   6    8.74    1.37
   8   1   6    0.91    1.15
   8   1   6    1.37    0.66
   9   1   6   -0.32    1.17
   9   1   6    1.98    0.73
  10   1   6    2.00    0.78
  10  -2  -6    0.52    0.89
   9  -2  -6    3.22    0.92
   8  -2  -6    0.70    0.75
   7  -2  -6    0.79    0.69
   6  -2  -6    2.87    0.69
  -6   2   6    3.05    0.65
   5  -2  -6   24.35    1.34
  -5   2   6   23.67    1.37
   4  -2  -6    0.46    0.53
  -4   2   6    0.10    0.13
  -4   2   6    0.25    0.42
   3  -2  -6    1.80    0.53
  -3   2   6    1.83    0.39
  -3   2   6    1.44    0.47
   2  -2  -6    1.82    0.50
  -2   2   6    1.48    0.47
   1  -2  -6   71.09    2.32
  -1   2   6   77.48    2.37
   0  -2  -6   79.40    2.48
   0   2   6   80.66    2.52
  -1  -2  -6    0.08    0.44
   1   2   6    0.31    0.44
  -2  -2  -6    0.04    0.39
   2   2   6    0.41    0.41
   2   2   6    0.10    0.50
   2   2   6    0.09    0.44
   3   2   6   43.25    2.09
   3   2   6   43.06    1.57
   3   2   6   43.08    1.55
   4   2   6   20.80    1.04
   4   2   6   21.71    1.66
   4   2   6   20.72    1.09
   5   2   6  157.92    4.41
   5   2   6  153.29    5.82
   5   2   6  146.52    4.42
   6   2   6    1.14    0.54
   6   2   6    0.60    0.92
   6   2   6    0.70    0.55
   7   2   6    9.29    1.40
   7   2   6    9.80    0.82
   8   2   6    5.04    0.75
   8   2   6    5.75    1.35
   9   2   6   -1.99    1.10
   9   2   6   -0.17    0.61
  10   2   6    6.93    0.92
  10  -3  -6    0.77    0.99
   9  -3  -6    4.85    1.05
   8  -3  -6    1.87    0.85
   7  -3  -6   -0.27    0.71
   6  -3  -6    1.99    0.72
  -6   3   6    1.60    0.68
   5  -3  -6    0.30    0.63
  -5   3   6   -0.55    0.45
  -5   3   6   -0.69    0.54
   4  -3  -6   10.33    0.91
  -4   3   6   11.18    0.78
  -4   3   6    8.61    0.83
   3  -3  -6    0.31    0.55
  -3   3   6    0.64    0.52
   2  -3  -6    3.62    0.59
  -2   3   6    3.48    0.62
   1  -3  -6    2.91    0.55
  -1   3   6    4.15    0.62
   0  -3  -6   12.92    0.87
   0   3   6   14.80    1.01
  -1  -3  -6    3.71    0.51
   1   3   6    3.30    0.60
  -2  -3  -6    7.63    0.58
   2   3   6    8.82    0.66
   2   3   6    7.05    0.69
  -3  -3  -6   59.99    1.82
   3   3   6   60.49    1.99
   3   3   6   60.46    2.06
   4   3   6    3.39    0.83
   4   3   6    1.73    0.55
   4   3   6    0.99    0.51
   5   3   6   30.25    2.06
   5   3   6   23.22    1.25
   5   3   6   26.11    1.21
   6   3   6   -0.34    0.50
   6   3   6    0.12    0.83
   7   3   6    1.74    1.06
   7   3   6    2.46    0.58
   8   3   6    9.91    0.86
   8   3   6    9.40    1.54
   9   3   6   -0.46    1.14
   9   3   6   -0.52    0.58
  10   3   6    4.81    0.79
   9  -4  -6    2.61    1.01
   8  -4  -6    5.84    1.03
   7  -4  -6   -0.03    0.73
   6  -4  -6   16.97    1.28
  -6   4   6   15.77    1.50
   5  -4  -6    2.60    0.77
  -5   4   6    3.35    0.62
  -5   4   6    3.62    0.82
   4  -4  -6   63.45    2.42
  -4   4   6   63.86    2.28
   3  -4  -6   14.22    1.08
  -3   4   6   14.30    1.04
   2  -4  -6   33.41    1.54
  -2   4   6   35.51    1.62
   1  -4  -6    8.27    0.77
  -1   4   6   10.20    0.89
   0  -4  -6    0.01    0.46
   0   4   6   -0.02    0.55
  -1  -4  -6    6.58    0.63
   1   4   6    5.20    0.70
  -2  -4  -6   85.78    2.63
   2   4   6   89.53    2.83
  -3  -4  -6    0.14    0.34
   3   4   6    0.72    0.56
   3   4   6    0.44    0.46
   4   4   6   14.88    1.06
   4   4   6   12.75    0.94
   5   4   6    0.25    0.82
   5   4   6    1.62    0.52
   5   4   6    2.05    0.59
   6   4   6    0.57    0.89
   6   4   6   -0.48    0.53
   7   4   6    0.74    1.00
   7   4   6   -0.44    0.53
   8   4   6    1.30    0.58
   8   4   6    1.33    1.11
   9   4   6    0.68    1.21
   9   4   6    1.01    0.64
  10   4   6    0.26    0.66
   9  -5  -6    1.77    1.04
   8  -5  -6   -1.63    0.83
   7  -5  -6   10.43    1.24
   6  -5  -6   15.96    1.34
   5  -5  -6   21.31    1.56
  -5   5   6   21.44    1.44
   4  -5  -6   21.53    1.56
  -4   5   6   18.66    1.44
   3  -5  -6   15.73    1.17
  -3   5   6   16.14    1.20
   2  -5  -6   35.06    1.70
  -2   5   6   34.05    1.78
   1  -5  -6  110.26    3.51
  -1   5   6  113.22    3.66
   0  -5  -6   85.30    2.74
   0   5   6   84.22    2.92
  -1  -5  -6   97.89    3.01
   1   5   6   97.63    3.21
  -2  -5  -6   15.49    0.96
   2   5   6   19.70    1.24
  -3  -5  -6    2.15    0.38
   3   5   6    2.31    0.58
   3   5   6    2.40    0.67
   4   5   6    5.86    0.78
   4   5   6    7.90    0.75
   5   5   6    3.13    0.68
   6   5   6    6.74    1.23
   6   5   6    9.16    0.82
   7   5   6    2.46    1.10
   7   5   6    2.01    0.63
   8   5   6    1.47    1.12
   8   5   6    1.16    0.64
   9   5   6    2.60    0.68
  10   5   6   -0.27    0.65
   9  -6  -6   -0.19    1.07
   8  -6  -6    2.44    1.12
   7  -6  -6    0.49    0.94
   6  -6  -6    1.40    0.93
   5  -6  -6   -0.48    0.84
   4  -6  -6   11.84    1.22
  -4   6   6   13.54    1.20
   3  -6  -6    6.46    0.99
  -3   6   6    8.81    1.13
   2  -6  -6   69.07    2.63
  -2   6   6   68.81    2.76
   1  -6  -6   67.64    2.50
  -1   6   6   70.36    2.67
   0  -6  -6    6.97    0.86
   0   6   6    6.71    0.96
  -1  -6  -6    1.32    0.61
   1   6   6    1.04    0.71
  -2  -6  -6    7.60    0.67
   2   6   6    5.43    0.85
  -3  -6  -6   31.22    1.07
   3   6   6   31.78    1.57
   4   6   6   50.32    1.99
   5   6   6   -1.12    0.59
   6   6   6    2.74    0.68
   7   6   6    3.09    1.16
   7   6   6    3.00    0.70
   8   6   6    7.27    0.86
   8   6   6    6.55    1.47
   9   6   6    4.07    0.79
   8  -7  -6   -1.07    1.14
   7  -7  -6    1.39    1.15
   6  -7  -6    2.18    1.13
   5  -7  -6    0.03    1.01
   4  -7  -6    2.59    0.95
  -4   7   6    1.86    0.97
   3  -7  -6    0.45    0.88
  -3   7   6   -0.38    0.89
   2  -7  -6    2.93    0.90
  -2   7   6    3.34    1.00
   1  -7  -6   -0.81    0.73
  -1   7   6    0.85    0.89
   0  -7  -6   -0.09    0.70
   0   7   6   -0.85    0.80
  -1  -7  -6    2.16    0.69
   1   7   6    2.45    0.84
  -2  -7  -6    5.67    0.62
   2   7   6    6.26    0.94
   3   7   6   -0.18    0.71
   4   7   6    7.18    0.90
   5   7   6    1.73    0.71
   6   7   6    1.48    0.70
   7   7   6    2.60    0.77
   7   7   6    5.12    1.23
   8   7   6    0.38    0.70
   9   7   6   -0.25    0.70
   7  -8  -6   -0.02    1.23
   6  -8  -6   10.03    1.53
   5  -8  -6    0.12    1.04
   4  -8  -6   10.69    1.38
  -4   8   6    9.24    1.35
   3  -8  -6   -0.08    0.94
  -3   8   6    0.55    1.00
   2  -8  -6   -0.55    0.85
  -2   8   6   -1.60    0.95
   1  -8  -6   22.83    1.65
  -1   8   6   22.64    1.67
   0  -8  -6   -0.19    0.73
   0   8   6   -0.74    0.87
  -1  -8  -6   15.00    1.09
   1   8   6   12.02    1.25
   2   8   6   -0.16    0.79
   3   8   6    1.98    0.86
   4   8   6   11.19    1.11
   5   8   6   -0.50    0.73
   6   8   6   -0.02    0.71
   7   8   6    0.13    0.75
   8   8   6    0.11    0.78
   6  -9  -6    5.29    1.47
   5  -9  -6    2.01    1.30
   4  -9  -6    0.20    1.16
  -4   9   6    0.82    1.22
   3  -9  -6    4.15    1.23
  -3   9   6    3.26    1.26
   2  -9  -6    1.01    0.98
  -2   9   6    0.33    1.13
   1  -9  -6   10.04    1.22
  -1   9   6   11.02    1.38
   0  -9  -6    0.04    0.81
   0   9   6   -0.70    0.94
   1   9   6    0.74    0.97
   2   9   6   10.76    1.26
   3   9   6   -0.86    0.83
   4   9   6   15.75    1.37
   5   9   6    3.72    0.95
   6   9   6   -0.06    0.76
   7   9   6   -0.75    0.78
   8   9   6   -0.78    0.78
   5 -10  -6    0.46    1.36
   4 -10  -6    2.10    1.33
   3 -10  -6    3.63    1.26
  -3  10   6    5.84    1.43
   2 -10  -6    0.10    1.06
  -2  10   6   -0.66    1.17
  -1  10   6    2.19    1.17
   0  10   6    1.76    1.15
   1  10   6    2.54    1.07
   2  10   6    2.91    1.06
   3  10   6    1.44    0.99
   4  10   6   -0.78    0.88
   5  10   6   -1.15    0.91
   6  10   6    2.24    0.93
   7  10   6    3.47    1.01
   4 -11  -6    0.07    1.37
  -3  11   6    1.71    1.49
  -2  11   6    0.38    1.43
  -1  11   6    2.99    1.36
   0  11   6    1.59    1.27
   1  11   6    1.16    1.15
   2  11   6   -0.90    1.07
   3  11   6   -0.57    1.02
   4  11   6    2.65    1.14
   5  11   6    0.20    1.02
  -2  12   6    1.24    1.56
  -1  12   6   -0.09    1.39
   0  12   6   -2.12    1.26
   1  12   6    0.66    1.27
   2  12   6    3.75    1.31
   3  12   6    1.27    1.21
   2  11  -7   -2.06    1.17
   1  11  -7   -0.39    1.27
   0  11  -7    0.65    1.35
  -1  11  -7   -0.59    1.42
   5  10  -7   -1.29    1.00
   4  10  -7    1.58    1.07
   3  10  -7   -1.47    0.97
   2  10  -7   -0.55    0.99
   1  10  -7   -1.43    1.10
   0  10  -7    1.41    1.28
  -1  10  -7    1.06    1.26
  -2  10  -7    1.12    1.44
  -3  10  -7    3.67    1.56
   6   9  -7    2.81    1.04
   5   9  -7   -0.26    0.95
   4   9  -7    3.86    1.05
   3   9  -7    0.98    0.94
   2   9  -7   -0.20    0.95
   1   9  -7    7.16    1.23
   0   9  -7    2.16    1.16
  -1   9  -7    5.08    1.33
  -2   9  -7    1.01    1.25
  -3   9  -7   -0.10    1.34
   3  -9   7   -1.59    1.00
  -4   9  -7   -1.68    1.32
   4  -9   7    0.45    1.16
   5  -9   7    0.95    1.23
   7   8  -7    0.43    0.88
   6   8  -7    0.07    0.87
   5   8  -7    2.68    0.92
   4   8  -7    0.09    0.82
   3   8  -7   11.92    1.24
   2   8  -7    2.77    0.99
   1   8  -7   11.13    1.33
   0   8  -7    4.14    1.12
  -1   8  -7    0.70    1.03
   1  -8   7    1.28    0.88
  -2   8  -7    2.87    1.20
   2  -8   7    2.03    0.94
  -3   8  -7   -0.83    1.11
   3  -8   7    1.77    0.99
  -4   8  -7    6.65    1.42
   4  -8   7    7.24    1.25
   5  -8   7   -0.84    1.08
   6  -8   7    1.69    1.21
   8   7  -7   -0.05    0.77
   7   7  -7    2.06    0.83
   6   7  -7   -0.23    0.75
   5   7  -7    8.37    1.00
   4   7  -7    1.62    0.82
   3   7  -7    1.14    0.81
   2   7  -7    3.11    0.90
   1   7  -7    0.79    0.83
   0   7  -7   11.45    1.27
   0  -7   7   10.95    1.04
  -1   7  -7    0.66    0.90
   1  -7   7   -1.58    0.69
  -2   7  -7    3.17    1.07
   2  -7   7    3.17    0.90
  -3   7  -7    2.18    1.09
   3  -7   7    2.78    0.92
  -4   7  -7    2.32    1.15
   4  -7   7    2.55    1.01
   5  -7   7   11.18    1.37
   6  -7   7    0.75    1.10
   7  -7   7    3.46    1.29
   8   6  -7    1.91    0.75
   7   6  -7    0.17    0.70
   6   6  -7    4.22    0.83
   5   6  -7    0.79    0.71
   4   6  -7    0.62    0.68
   3   6  -7   -0.48    0.67
   2   6  -7   10.49    1.05
   1   6  -7    4.67    0.93
  -1  -6   7    4.21    0.68
   0   6  -7    0.74    0.84
   0  -6   7   -0.08    0.63
  -1   6  -7    0.27    0.86
   1  -6   7   -0.67    0.66
  -2   6  -7    0.53    0.88
   2  -6   7    1.14    0.74
  -3   6  -7   14.47    1.38
   3  -6   7   11.37    1.17
  -4   6  -7    6.36    1.14
   4  -6   7    4.27    0.99
  -5   6  -7    2.90    1.27
   5  -6   7    4.20    1.06
   6  -6   7    1.44    0.98
   7  -6   7    0.75    1.04
   8  -6   7    4.29    1.20
   9   5  -7    2.81    0.75
   8   5  -7    1.63    0.69
   7   5  -7    6.65    1.02
   7   5  -7    7.22    0.85
   6   5  -7    7.47    0.85
   5   5  -7    0.67    0.62
   4   5  -7    4.31    0.78
   3   5  -7    1.83    0.74
   2   5  -7    5.25    0.85
  -2  -5   7    6.02    0.50
   1   5  -7    1.49    0.75
  -1  -5   7    1.63    0.59
   0   5  -7    6.74    0.97
   0  -5   7    8.55    0.84
  -1   5  -7    7.04    1.06
   1  -5   7    8.18    0.87
  -2   5  -7    8.44    1.19
   2  -5   7    9.84    1.00
  -3   5  -7    4.98    0.96
   3  -5   7    3.17    0.83
  -4   5  -7    6.61    1.09
   4  -5   7    5.10    0.96
  -5   5  -7    1.06    0.92
   5  -5   7    0.33    0.81
   6  -5   7   -0.52    0.84
   7  -5   7    1.21    0.97
   8  -5   7    1.66    1.02
   9  -5   7    1.72    1.09
   9   4  -7    3.17    0.69
   8   4  -7    4.07    0.72
   7   4  -7    0.45    0.58
   7   4  -7   -0.16    0.71
   6   4  -7   32.57    1.54
   6   4  -7   36.15    1.92
   5   4  -7    0.20    0.59
   4   4  -7   24.14    1.34
   3   4  -7    0.17    0.59
   3   4  -7    0.44    0.52
   2   4  -7   10.50    0.94
   1   4  -7   13.96    1.04
  -1  -4   7   16.37    1.02
   0   4  -7    2.93    0.79
   0  -4   7    2.70    0.63
  -1   4  -7   68.66    2.52
   1  -4   7   66.77    2.40
   1  -4   7   65.24    2.39
  -2   4  -7    0.39    0.82
   2  -4   7    0.44    0.62
   2  -4   7    0.48    0.66
  -3   4  -7   19.89    1.36
   3  -4   7   20.15    1.45
   3  -4   7   19.44    1.42
  -4   4  -7    0.10    0.86
   4  -4   7    0.65    0.71
   4  -4   7   -0.11    0.69
  -5   4  -7   -0.19    0.80
   5  -4   7   -0.37    0.71
   5  -4   7    0.09    0.72
   6  -4   7    0.53    0.79
   6  -4   7   -0.10    0.78
   7  -4   7    1.15    0.91
   7  -4   7    3.25    0.95
   8  -4   7   -0.30    0.89
   9  -4   7   -0.04    0.92
  10   3  -7    0.44    0.70
   9   3  -7   -0.58    0.63
   8   3  -7    5.29    0.74
   7   3  -7    0.58    0.69
   7   3  -7    0.11    0.56
   6   3  -7   15.53    1.09
   6   3  -7   16.24    1.36
   5   3  -7   -0.10    0.52
   4   3  -7   16.30    1.11
   4   3  -7   18.24    1.04
   3   3  -7   40.05    1.64
   3   3  -7   41.83    1.59
   2   3  -7    9.12    0.80
   1   3  -7  287.21    8.00
  -1  -3   7  287.04    7.85
  -1  -3   7  278.38    7.85
   0   3  -7    0.68    0.59
   0  -3   7    2.22    0.59
  -1   3  -7   60.24    2.24
   1  -3   7   57.51    2.09
  -2   3  -7   42.90    1.87
   2  -3   7   37.13    1.69
  -3   3  -7    1.21    0.78
   3  -3   7    2.00    0.73
  -4   3  -7   84.62    2.85
   4  -3   7   73.48    2.74
  -5   3  -7    0.21    0.71
   5  -3   7    0.65    0.72
   6  -3   7    5.79    0.94
   7  -3   7    2.56    0.88
   8  -3   7    0.59    0.79
   8  -3   7    1.16    0.79
   9  -3   7    0.39    0.86
   9  -3   7    0.40    0.92
  10   2  -7    1.42    0.75
   9   2  -7   -0.22    0.64
   8   2  -7   -0.44    0.59
   7   2  -7    0.73    0.56
   7   2  -7   -1.27    0.60
   6   2  -7    1.53    0.63
   6   2  -7    1.59    0.57
   5   2  -7   -0.30    0.46
   5   2  -7    0.29    0.52
   5   2  -7   -0.31    0.52
   4   2  -7   10.80    0.77
   4   2  -7   12.04    0.84
   3   2  -7   35.98    1.41
   3   2  -7   35.38    1.45
  -2  -2   7   21.97    0.91
  -2  -2   7   21.43    0.90
   1   2  -7   27.57    1.28
  -1  -2   7   26.44    1.17
   0   2  -7    0.66    0.57
   0  -2   7    0.23    0.50
  -1   2  -7   21.06    1.29
   1  -2   7   25.40    1.23
  -2   2  -7  138.81    5.12
  -2   2  -7  142.97    4.26
   2  -2   7  140.95    4.21
  -3   2  -7    0.79    0.65
  -3   2  -7    2.72    0.72
   3  -2   7    2.67    0.69
  -4   2  -7   36.11    1.66
   4  -2   7   38.26    1.72
  -5   2  -7    4.42    0.72
   5  -2   7    4.85    0.80
   6  -2   7   -0.27    0.65
   7  -2   7   15.69    1.24
   8  -2   7    1.02    0.79
   9  -2   7    2.47    0.90
  10  -2   7   -0.20    0.87
  10  -2   7   -1.91    0.78
  10   1  -7    3.27    0.86
   9   1  -7    1.79    0.73
   8   1  -7    3.53    0.72
   7   1  -7    0.95    0.58
   6   1  -7    1.29    0.56
   6   1  -7    1.69    0.63
   5   1  -7   12.56    1.00
   5   1  -7   11.85    0.86
   5   1  -7   10.13    0.79
   4   1  -7   21.98    1.08
   4   1  -7   20.41    1.05
   4   1  -7   20.55    1.10
   3   1  -7    1.39    0.50
   3   1  -7    1.35    0.46
   3   1  -7    1.09    0.30
  -3  -1   7    1.47    0.33
   2   1  -7   24.88    1.09
   2   1  -7   23.96    1.13
  -2  -1   7   24.55    1.05
   1   1  -7   71.90    2.39
  -1  -1   7   76.38    2.33
   0   1  -7   -0.06    0.37
   0   1  -7   -0.56    0.46
   0  -1   7    0.81    0.49
  -1   1  -7   12.10    0.87
  -1   1  -7   12.91    0.99
   1  -1   7   13.25    0.89
  -2   1  -7    0.47    0.56
  -2   1  -7    1.33    0.53
   2  -1   7    0.30    0.51
  -3   1  -7    0.71    0.60
  -3   1  -7    0.70    0.59
   3  -1   7   -0.36    0.55
  -4   1  -7    0.57    0.59
   4  -1   7   -0.64    0.57
  -5   1  -7   -0.15    0.14
   5  -1   7    0.16    0.63
   6  -1   7    1.56    0.68
   7  -1   7    1.76    0.75
   8  -1   7   -0.22    0.66
   9  -1   7    1.04    0.78
  10  -1   7   -0.39    0.81
  10   0  -7   -0.53    0.82
   9   0  -7    0.61    0.76
   8   0  -7    4.12    0.78
   7   0  -7   19.63    1.31
   6   0  -7   14.91    1.12
   5   0  -7   55.00    1.99
   5   0  -7   54.79    1.96
   4   0  -7   16.12    1.04
   4   0  -7   17.56    1.03
   3   0  -7   31.41    1.27
   3   0  -7   29.02    1.26
   2   0  -7   27.19    1.19
  -2   0   7   27.86    1.15
   1   0  -7   99.11    3.06
  -1   0   7  102.91    3.04
   0   0  -7   54.67    1.88
   0   0  -7   53.94    2.02
   0   0   7   55.65    1.87
  -1   0  -7    6.32    0.63
  -1   0  -7    6.91    0.66
   1   0   7    7.61    0.70
  -2   0  -7    1.71    0.52
  -2   0  -7    1.16    0.52
   2   0   7    0.88    0.57
   2   0   7    1.70    0.52
  -3   0  -7   14.16    1.18
  -3   0  -7   12.70    0.97
   3   0   7   13.15    1.14
   3   0   7   13.56    1.01
  -4   0  -7   31.91    1.80
  -4   0  -7   29.78    1.25
   4   0   7   29.62    1.41
   4   0   7   29.58    1.96
  -5   0  -7   18.10    0.86
   5   0   7   18.00    1.21
   5   0   7   18.64    1.62
   6   0   7   -0.07    0.91
   6   0   7    0.00    0.62
   7   0   7    1.24    0.70
   8   0   7    0.97    0.72
   9   0   7    1.85    0.78
  10   0   7    0.41    0.78
  10  -1  -7   -0.02    0.87
   9  -1  -7    0.80    0.82
   8  -1  -7    6.57    0.94
   7  -1  -7   12.72    1.06
   6  -1  -7    7.11    0.84
   5  -1  -7    3.78    0.71
   5  -1  -7    3.01    0.66
   4  -1  -7   75.85    2.50
   4  -1  -7   74.11    2.50
  -4   1   7   77.82    2.25
   3  -1  -7   76.56    2.45
  -3   1   7   74.35    2.32
   2  -1  -7  109.96    3.35
  -2   1   7  114.10    3.32
   1  -1  -7   -0.22    0.45
  -1   1   7    0.11    0.44
   0  -1  -7   17.09    1.00
   0   1   7   18.79    0.95
   0   1   7   19.18    1.02
  -1  -1  -7   57.43    1.98
   1   1   7   61.05    2.34
   1   1   7   61.56    2.03
  -2  -1  -7   12.42    0.90
   2   1   7   14.27    0.95
   2   1   7   14.19    1.11
  -3  -1  -7  133.40    3.81
   3   1   7  132.39    4.85
   3   1   7  126.72    3.88
  -4  -1  -7    1.78    0.42
   4   1   7    0.97    0.51
   4   1   7    1.57    0.82
   4   1   7    0.53    0.57
   5   1   7    0.25    0.54
   5   1   7    0.59    0.54
   5   1   7    0.36    0.86
   6   1   7    2.60    0.67
   6   1   7    2.53    1.01
   7   1   7    8.80    0.90
   7   1   7    7.35    1.37
   8   1   7    5.91    0.85
   8   1   7    7.01    1.52
   9   1   7   -0.36    0.68
   9   1   7   -2.03    1.21
  10   1   7    0.07    0.74
  10  -2  -7   -0.51    0.91
   9  -2  -7    0.79    0.86
   8  -2  -7    0.52    0.78
   7  -2  -7    0.44    0.71
   6  -2  -7    0.02    0.62
   5  -2  -7    4.15    0.76
  -5   2   7    4.74    0.61
   4  -2  -7    3.25    0.66
  -4   2   7    3.01    0.48
   3  -2  -7   13.97    1.02
  -3   2   7   13.61    0.76
  -3   2   7   14.62    0.96
   2  -2  -7   -0.04    0.49
  -2   2   7   -0.31    0.45
   1  -2  -7   39.17    1.58
  -1   2   7   44.16    1.60
   0  -2  -7    0.95    0.47
   0   2   7    1.51    0.54
  -1  -2  -7  210.12    5.78
   1   2   7  205.83    7.00
   1   2   7  199.12    5.82
  -2  -2  -7   13.82    0.85
   2   2   7   13.17    0.97
   2   2   7   16.33    1.18
  -3  -2  -7    7.12    0.60
   3   2   7    8.59    0.83
   3   2   7    7.78    0.94
   3   2   7    7.28    0.73
   4   2   7   14.64    0.99
   4   2   7   11.77    1.22
   4   2   7   13.63    1.00
   5   2   7    2.66    0.61
   5   2   7    2.63    0.97
   5   2   7    2.99    0.64
   6   2   7   24.18    1.33
   6   2   7   28.03    2.19
   7   2   7    0.21    0.57
   7   2   7    0.65    1.07
   8   2   7    3.14    0.73
   8   2   7    2.40    1.25
   9   2   7   -1.84    1.12
   9   2   7   -0.20    0.63
  10   2   7    1.43    0.77
   9  -3  -7    0.06    0.90
   8  -3  -7   -0.43    0.80
   7  -3  -7   16.35    1.34
   6  -3  -7    9.03    1.00
  -6   3   7    8.74    0.93
   5  -3  -7    4.24    0.80
  -5   3   7    4.60    0.70
   4  -3  -7    0.86    0.65
  -4   3   7    0.07    0.54
  -4   3   7   -0.12    0.48
   3  -3  -7    3.57    0.69
  -3   3   7    4.96    0.69
   2  -3  -7   55.06    2.02
  -2   3   7   57.57    2.04
   1  -3  -7    4.85    0.63
  -1   3   7    5.83    0.72
   0  -3  -7   -0.11    0.47
   0   3   7    0.31    0.55
  -1  -3  -7    1.44    0.51
   1   3   7    1.41    0.55
  -2  -3  -7   61.99    2.03
   2   3   7   62.68    2.17
   3   3   7   11.62    0.85
   3   3   7    8.75    1.02
   3   3   7    9.83    0.83
   4   3   7    3.43    0.65
   4   3   7    3.19    0.62
   4   3   7    2.35    0.87
   5   3   7    1.17    0.60
   5   3   7    2.19    0.93
   5   3   7    2.17    0.58
   6   3   7    8.59    0.80
   6   3   7    6.62    1.23
   7   3   7   -0.04    1.01
   7   3   7   -0.42    0.56
   8   3   7    2.74    1.23
   8   3   7    3.47    0.69
   9   3   7   -0.95    0.62
   9   3   7   -0.41    1.23
  10   3   7    0.71    0.69
   9  -4  -7    2.39    1.09
   8  -4  -7    1.74    0.95
   7  -4  -7   16.03    1.40
   6  -4  -7   -0.41    0.73
   5  -4  -7   -0.11    0.70
  -5   4   7   -0.12    0.62
   4  -4  -7   39.98    1.91
  -4   4   7   40.81    1.78
   3  -4  -7    0.10    0.68
  -3   4   7    0.87    0.70
   2  -4  -7   74.45    2.63
  -2   4   7   79.22    2.68
   1  -4  -7   18.86    1.19
  -1   4   7   20.11    1.32
   0  -4  -7   13.43    1.04
   0   4   7   14.06    1.06
  -1  -4  -7   58.90    1.99
   1   4   7   55.58    2.14
  -2  -4  -7   -0.40    0.46
   2   4   7    0.19    0.58
  -3  -4  -7   69.69    2.14
   3   4   7   72.25    2.46
   4   4   7    8.70    1.14
   4   4   7    9.11    0.86
   4   4   7   10.07    0.83
   5   4   7    0.90    0.63
   5   4   7    1.24    0.92
   6   4   7   24.47    1.36
   6   4   7   24.56    2.17
   7   4   7    0.69    0.61
   7   4   7    0.32    0.94
   8   4   7    7.20    1.48
   8   4   7    9.10    0.86
   9   4   7    0.79    0.66
  10   4   7   -0.98    0.66
   9  -5  -7    0.13    1.05
   8  -5  -7    0.64    1.02
   7  -5  -7    7.66    1.16
   6  -5  -7    1.03    0.85
   5  -5  -7    2.25    0.84
  -5   5   7    0.55    0.73
   4  -5  -7    0.89    0.79
  -4   5   7    1.12    0.77
   3  -5  -7    1.52    0.80
  -3   5   7    1.61    0.80
   2  -5  -7    4.38    0.82
  -2   5   7    4.75    0.89
   1  -5  -7    6.73    0.86
  -1   5   7    6.87    0.95
   0  -5  -7    1.34    0.63
   0   5   7    0.22    0.76
  -1  -5  -7   27.52    1.37
   1   5   7   30.48    1.62
  -2  -5  -7    2.36    0.59
   2   5   7    1.58    0.69
  -3  -5  -7    6.74    0.55
   3   5   7    4.86    0.81
   4   5   7    8.11    0.87
   4   5   7    9.23    0.82
   5   5   7    0.51    0.63
   5   5   7    1.39    0.92
   6   5   7   33.74    2.42
   6   5   7   32.03    1.56
   7   5   7   -0.09    0.60
   7   5   7   -0.11    1.03
   8   5   7    2.18    1.26
   8   5   7    3.15    0.71
   9   5   7   -0.06    0.64
  10   5   7   -0.78    0.66
   8  -6  -7    1.15    1.12
   7  -6  -7    3.41    1.09
   6  -6  -7    0.76    0.95
   5  -6  -7    0.53    0.86
   4  -6  -7    4.37    0.99
  -4   6   7    5.86    1.00
   3  -6  -7    0.44    0.84
  -3   6   7    0.11    0.83
   2  -6  -7   50.84    2.25
  -2   6   7   53.77    2.37
   1  -6  -7    3.76    0.86
  -1   6   7    3.49    0.94
   0  -6  -7    3.03    0.76
   0   6   7    2.88    0.89
  -1  -6  -7    0.06    0.59
   1   6   7   -0.55    0.72
  -2  -6  -7    0.63    0.56
   2   6   7    0.49    0.75
  -3  -6  -7   12.50    0.81
   3   6   7   10.27    1.04
   4   6   7   -0.34    0.67
   5   6   7   -0.47    0.64
   6   6   7    5.82    0.83
   6   6   7    6.72    1.28
   7   6   7    0.43    0.68
   7   6   7   -1.20    1.03
   8   6   7    0.43    1.22
   8   6   7    0.95    0.71
   9   6   7   -0.55    0.65
   8  -7  -7    2.20    1.29
   7  -7  -7   -0.13    1.11
   6  -7  -7    0.27    1.05
   5  -7  -7    0.83    1.02
   4  -7  -7   21.48    1.63
  -4   7   7   18.56    1.53
   3  -7  -7    6.87    1.11
  -3   7   7    5.48    1.08
   2  -7  -7    4.18    0.92
  -2   7   7    3.55    1.07
   1  -7  -7    0.03    0.77
  -1   7   7    1.33    0.96
   0  -7  -7    0.27    0.71
   0   7   7    0.33    0.89
  -1  -7  -7   19.14    1.31
   1   7   7   18.97    1.41
  -2  -7  -7   17.89    1.10
   2   7   7   12.84    1.19
   3   7   7    9.08    1.02
   4   7   7    0.32    0.71
   5   7   7    0.31    0.72
   6   7   7    6.24    0.92
   7   7   7    2.62    0.77
   7   7   7    2.59    1.19
   8   7   7   -0.42    0.73
   9   7   7    0.12    0.74
   7  -8  -7    0.43    1.26
   6  -8  -7    0.86    1.20
   5  -8  -7    3.26    1.23
   4  -8  -7   -0.40    1.04
  -4   8   7    2.56    1.10
   3  -8  -7    1.41    1.01
  -3   8   7    2.27    1.08
   2  -8  -7   -0.41    0.89
  -2   8   7   -0.96    1.03
   1  -8  -7    2.08    0.93
  -1   8   7    1.57    1.06
   0  -8  -7   15.11    1.22
   0   8   7   13.90    1.42
  -1  -8  -7   11.79    1.03
   1   8   7    8.48    1.17
   2   8   7    4.52    0.98
   3   8   7    4.11    0.93
   4   8   7    3.90    0.89
   5   8   7    5.35    0.92
   6   8   7   -0.42    0.76
   7   8   7    1.09    0.81
   8   8   7   -1.20    0.73
   6  -9  -7    1.56    1.38
   5  -9  -7    0.27    1.27
   4  -9  -7    2.25    1.25
  -4   9   7    1.53    1.27
   3  -9  -7    1.62    1.07
  -3   9   7    3.44    1.22
   2  -9  -7    0.54    0.98
  -2   9   7    0.26    1.11
   1  -9  -7   -0.45    0.89
  -1   9   7   -1.14    1.05
   0  -9  -7    1.88    0.88
   0   9   7    1.82    1.12
   1   9   7    6.79    1.21
   2   9   7    1.21    0.93
   3   9   7   -0.44    0.82
   4   9   7    2.43    0.90
   5   9   7    0.06    0.80
   6   9   7    1.18    0.89
   7   9   7   -0.29    0.85
   5 -10  -7   -0.17    1.43
   4 -10  -7   -0.77    1.24
   3 -10  -7    4.74    1.34
  -3  10   7    5.66    1.46
   2 -10  -7   -1.26    1.05
  -2  10   7   -2.23    1.12
  -1  10   7   -0.68    1.19
   0  10   7    1.66    1.17
   1  10   7    2.54    1.11
   2  10   7    2.44    1.05
   3  10   7    0.65    0.94
   4  10   7    1.30    0.91
   5  10   7   -0.66    0.87
   6  10   7   -0.78    0.90
   4 -11  -7    0.99    1.40
  -3  11   7    2.04    1.49
  -2  11   7    2.86    1.43
  -1  11   7   -0.67    1.31
   0  11   7    3.19    1.43
   1  11   7    0.51    1.19
   2  11   7   -0.20    1.08
   3  11   7   -1.86    1.00
   4  11   7    0.09    1.01
   5  11   7    1.08    1.04
  -1  12   7   -0.63    1.43
   0  12   7    0.58    1.43
   1  12   7    0.96    1.32
   2  12   7    2.44    1.36
   3  12   7    0.17    1.19
   4  10  -8    0.56    1.12
   3  10  -8   -0.50    1.08
   2  10  -8    0.61    1.16
   1  10  -8   -0.44    1.16
   0  10  -8    0.66    1.22
  -1  10  -8    0.02    1.38
  -2  10  -8    1.27    1.38
  -3  10  -8   -0.97    1.44
   5   9  -8    2.71    1.07
   4   9  -8   -0.78    0.97
   3   9  -8    1.85    1.05
   2   9  -8    0.27    1.02
   1   9  -8   -0.50    1.08
   0   9  -8    0.08    1.06
  -1   9  -8    1.63    1.27
  -2   9  -8   -1.37    1.28
  -3   9  -8   -0.04    1.35
   4  -9   8    0.18    1.14
   5  -9   8    2.44    1.26
   7   8  -8    2.00    0.97
   6   8  -8    1.23    0.94
   5   8  -8    0.70    0.92
   4   8  -8   -0.41    0.87
   3   8  -8   -0.34    0.84
   2   8  -8   11.61    1.32
   1   8  -8   -0.41    0.93
   0   8  -8    7.07    1.29
  -1   8  -8    2.30    1.08
  -2   8  -8    1.78    1.20
   2  -8   8    2.02    0.92
  -3   8  -8   -0.34    1.16
   3  -8   8    0.52    1.00
  -4   8  -8   -0.28    1.24
   4  -8   8   -0.45    1.01
   5  -8   8   -0.91    1.08
   6  -8   8    0.73    1.20
   7   7  -8   -0.13    0.80
   6   7  -8    0.02    0.81
   5   7  -8    0.66    0.83
   4   7  -8   17.47    1.39
   3   7  -8    2.50    0.87
   2   7  -8    8.41    1.12
   1   7  -8    2.95    0.98
   0   7  -8    0.82    0.98
  -1   7  -8   17.46    1.54
   1  -7   8   15.63    1.28
  -2   7  -8    1.14    1.03
   2  -7   8   -0.43    0.80
  -3   7  -8    3.98    1.24
   3  -7   8    2.41    0.96
  -4   7  -8   -1.26    1.06
   4  -7   8    0.46    0.94
   5  -7   8    1.34    1.00
   6  -7   8    0.70    1.09
   7  -7   8   -0.56    1.17
   8   6  -8   -0.10    0.76
   7   6  -8    0.07    0.77
   6   6  -8    1.96    0.79
   5   6  -8    0.74    0.77
   4   6  -8    3.98    0.83
   3   6  -8    0.69    0.74
   2   6  -8    0.56    0.75
   1   6  -8    5.01    0.92
  -1  -6   8    4.86    0.79
   0   6  -8    0.33    0.86
   0  -6   8   -0.48    0.62
  -1   6  -8   11.66    1.29
   1  -6   8    9.41    1.00
  -2   6  -8    2.71    1.03
   2  -6   8    1.86    0.79
  -3   6  -8    2.56    1.05
   3  -6   8    2.18    0.85
  -4   6  -8    4.93    1.13
   4  -6   8    4.73    1.03
   5  -6   8    2.89    1.02
   6  -6   8    2.99    1.08
   7  -6   8    1.61    1.13
   8  -6   8    0.19    1.11
   9   5  -8    1.53    0.76
   8   5  -8    1.81    0.77
   7   5  -8    6.56    0.87
   6   5  -8    2.79    0.76
   5   5  -8    0.90    0.69
   4   5  -8    0.47    0.70
   3   5  -8    5.45    0.88
   2   5  -8    0.90    0.76
   1   5  -8    1.44    0.80
  -1  -5   8    1.30    0.60
   0   5  -8    3.27    0.93
   0  -5   8    3.74    0.76
  -1   5  -8    3.09    0.95
   1  -5   8    2.91    0.77
  -2   5  -8    1.42    0.92
   2  -5   8    2.01    0.79
  -3   5  -8    2.04    0.97
   3  -5   8    2.11    0.85
  -4   5  -8   -0.91    0.92
   4  -5   8   -0.65    0.76
  -5   5  -8   -0.69    0.95
   5  -5   8    0.65    0.87
   6  -5   8    4.63    1.08
   7  -5   8    1.02    0.99
   8  -5   8    0.82    1.02
   9   4  -8    3.41    0.78
   8   4  -8    5.35    0.83
   7   4  -8    5.72    0.82
   6   4  -8    0.32    0.59
   6   4  -8    0.19    0.64
   5   4  -8    3.52    0.73
   4   4  -8    4.42    0.77
   3   4  -8   13.65    1.05
   2   4  -8    0.33    0.68
  -2  -4   8   -0.25    0.13
   1   4  -8    0.52    0.70
  -1  -4   8    0.48    0.53
   0   4  -8   -0.33    0.71
   0  -4   8    0.98    0.61
  -1   4  -8   22.40    1.55
   1  -4   8   21.56    1.40
   1  -4   8   22.29    1.44
  -2   4  -8   35.50    1.92
   2  -4   8   32.45    1.70
   2  -4   8   30.58    1.72
  -3   4  -8   11.59    1.22
   3  -4   8   11.65    1.15
  -4   4  -8    0.09    0.86
   4  -4   8    0.98    0.80
  -5   4  -8    1.40    0.87
   5  -4   8    3.84    0.92
   6  -4   8    5.94    1.04
   6  -4   8    6.80    1.07
   7  -4   8    0.50    0.89
   7  -4   8    0.81    0.88
   8  -4   8   -0.77    0.93
   9  -4   8   -0.36    0.98
   9   3  -8    2.10    0.75
   8   3  -8    0.79    0.67
   7   3  -8    3.99    0.73
   6   3  -8   -0.23    0.57
   6   3  -8    0.04    0.58
   5   3  -8    5.30    0.74
   4   3  -8    0.52    0.60
   3   3  -8    4.81    0.73
   2   3  -8    7.40    0.81
  -2  -3   8    6.98    0.59
   1   3  -8   -0.39    0.63
  -1  -3   8   -0.53    0.54
  -1  -3   8   -0.19    0.49
   0   3  -8   26.60    1.52
   0  -3   8   26.79    1.38
  -1   3  -8    7.64    0.97
   1  -3   8    8.40    0.87
  -2   3  -8   10.47    1.12
  -2   3  -8   13.02    1.15
   2  -3   8   12.93    1.03
  -3   3  -8    4.42    0.94
   3  -3   8    5.31    0.85
  -4   3  -8    6.71    0.95
   4  -3   8    6.55    0.94
  -5   3  -8   -0.15    0.73
   5  -3   8   -0.45    0.70
   6  -3   8    4.85    0.94
   7  -3   8    1.51    0.85
   8  -3   8    2.13    0.92
   9  -3   8    1.65    0.92
   9  -3   8   -1.05    0.87
   9   2  -8    0.82    0.71
   8   2  -8   -0.39    0.60
   7   2  -8   -0.90    0.60
   6   2  -8   -0.13    0.54
   6   2  -8    0.13    0.57
   5   2  -8    2.27    0.63
   5   2  -8    1.66    0.52
   4   2  -8    7.00    0.72
   4   2  -8    9.08    0.79
   4   2  -8    7.97    0.80
   3   2  -8   10.96    0.87
   3   2  -8    9.85    0.86
  -3  -2   8   10.92    0.63
   2   2  -8   33.79    1.50
  -2  -2   8   33.28    1.32
   1   2  -8    0.22    0.58
  -1  -2   8    0.60    0.58
   0   2  -8   33.42    1.57
   0  -2   8   32.56    1.46
  -1   2  -8    2.18    0.63
  -1   2  -8    3.16    0.75
   1  -2   8    2.38    0.66
  -2   2  -8   19.05    1.36
  -2   2  -8   17.40    1.40
   2  -2   8   17.65    1.31
  -3   2  -8    0.69    0.75
  -3   2  -8    0.68    0.70
   3  -2   8    1.49    0.69
  -4   2  -8   -0.57    0.73
   4  -2   8    0.72    0.69
  -5   2  -8    2.70    0.73
   5  -2   8    2.99    0.79
   6  -2   8   -0.23    0.70
   7  -2   8    3.96    0.88
   8  -2   8   -0.95    0.73
   9  -2   8    1.98    0.90
  10   1  -8    1.32    0.84
   9   1  -8   -0.71    0.72
   8   1  -8    3.28    0.77
   7   1  -8    0.17    0.62
   6   1  -8   -0.64    0.56
   5   1  -8   23.20    1.20
   5   1  -8   22.84    1.28
   4   1  -8    0.86    0.53
   4   1  -8    0.36    0.54
   3   1  -8   12.57    0.96
  -3  -1   8   12.03    0.76
   2   1  -8    0.50    0.54
  -2  -1   8    1.11    0.53
   1   1  -8    4.21    0.44
   1   1  -8    3.67    0.65
  -1  -1   8    4.46    0.61
   0   1  -8   25.18    1.23
   0   1  -8   23.30    1.25
   0  -1   8   25.52    1.27
  -1   1  -8    2.60    0.66
  -1   1  -8    3.85    0.61
   1  -1   8    4.27    0.65
  -2   1  -8   14.52    1.23
  -2   1  -8   15.30    1.04
   2  -1   8   16.65    1.18
  -3   1  -8   23.75    1.34
  -3   1  -8   23.01    1.53
   3  -1   8   21.80    1.35
  -4   1  -8   -0.06    0.66
   4  -1   8   -0.51    0.64
  -5   1  -8   42.95    1.67
   5  -1   8   47.29    1.94
   6  -1   8    0.57    0.68
   7  -1   8    3.42    0.84
   8  -1   8    0.62    0.75
   9  -1   8   -0.53    0.80
  10  -1   8    0.65    0.86
  10   0  -8    0.78    0.87
   9   0  -8    0.45    0.79
   8   0  -8    2.13    0.75
   7   0  -8    2.34    0.71
   6   0  -8    0.11    0.58
   5   0  -8   39.85    1.72
   4   0  -8    6.60    0.73
   4   0  -8    6.15    0.72
   3   0  -8    8.14    0.77
   2   0  -8    1.22    0.53
  -2   0   8    2.39    0.54
   1   0  -8   -0.28    0.51
  -1   0   8   -0.27    0.48
   0   0  -8  119.21    4.00
   0   0  -8  115.03    3.51
   0   0   8  112.17    3.48
  -1   0  -8    0.34    0.42
  -1   0  -8   -0.07    0.49
   1   0   8    0.86    0.54
  -2   0  -8   21.76    1.24
  -2   0  -8   22.02    1.37
   2   0   8   24.86    1.28
  -3   0  -8   16.17    1.13
  -3   0  -8   17.27    1.33
   3   0   8   19.18    1.50
   3   0   8   19.21    1.21
  -4   0  -8    2.16    0.62
   4   0   8    2.50    0.89
   4   0   8    2.11    0.65
  -5   0  -8   24.31    1.12
   5   0   8   27.04    2.10
   5   0   8   26.44    1.47
   6   0   8    2.64    0.73
   7   0   8    1.38    0.73
   8   0   8    2.98    0.81
   9   0   8    1.19    0.77
  10   0   8    3.43    0.88
  10  -1  -8    1.42    0.93
   9  -1  -8    1.20    0.84
   8  -1  -8    2.41    0.86
   7  -1  -8   -0.27    0.67
   6  -1  -8    0.27    0.61
   5  -1  -8    9.32    0.90
   4  -1  -8    3.04    0.67
  -4   1   8    4.63    0.53
   3  -1  -8    5.33    0.69
  -3   1   8    4.74    0.59
   2  -1  -8    4.75    0.63
  -2   1   8    5.12    0.62
   1  -1  -8    2.68    0.57
  -1   1   8    2.95    0.57
   0  -1  -8  204.79    5.87
   0   1   8  206.17    6.86
   0   1   8  204.96    5.85
  -1  -1  -8    0.80    0.52
   1   1   8    2.20    0.53
   1   1   8    1.35    0.49
  -2  -1  -8    9.97    0.81
   2   1   8   12.66    1.16
   2   1   8    9.84    0.81
  -3  -1  -8    0.43    0.54
   3   1   8    0.90    0.71
   3   1   8   -0.09    0.50
   4   1   8    5.35    0.72
   4   1   8    5.34    1.00
   5   1   8   20.98    1.31
   5   1   8   20.26    1.82
   6   1   8    0.45    1.00
   6   1   8    0.73    0.64
   7   1   8    0.79    0.69
   7   1   8   -0.38    1.08
   8   1   8    0.93    0.74
   8   1   8    0.20    1.21
   9   1   8    0.58    0.75
  10   1   8    5.29    0.97
   9  -2  -8    0.88    0.91
   8  -2  -8    4.60    0.96
   7  -2  -8   -0.33    0.75
   6  -2  -8    1.81    0.73
   5  -2  -8   19.21    1.29
   4  -2  -8   11.69    0.96
   3  -2  -8   27.57    1.37
  -3   2   8   27.67    1.30
   2  -2  -8    0.24    0.51
  -2   2   8    0.82    0.54
   1  -2  -8    3.55    0.65
  -1   2   8    4.25    0.65
  -1   2   8    4.21    0.41
   0  -2  -8   33.20    1.42
   0   2   8   31.70    1.44
   0   2   8   33.48    1.46
  -1  -2  -8   32.13    1.36
   1   2   8   28.43    1.53
   1   2   8   31.76    1.42
  -2  -2  -8    0.39    0.49
   2   2   8   -0.05    0.55
   2   2   8   -0.17    0.50
  -3  -2  -8    5.64    0.63
   3   2   8    4.84    0.87
   3   2   8    4.68    0.65
  -4  -2  -8    0.16    0.44
   4   2   8   -0.48    0.53
   4   2   8    0.58    0.81
   5   2   8    7.16    1.19
   5   2   8    5.54    0.77
   6   2   8    3.23    0.68
   6   2   8    2.73    1.09
   7   2   8    2.35    1.18
   7   2   8    3.57    0.72
   8   2   8    1.37    0.72
   8   2   8    0.17    1.17
   9   2   8    0.21    0.70
  10   2   8    4.23    0.89
   9  -3  -8   -0.28    0.91
   8  -3  -8    1.62    0.90
   7  -3  -8    1.79    0.87
   6  -3  -8    0.97    0.74
   5  -3  -8   29.99    1.67
  -5   3   8   28.18    1.47
   4  -3  -8    1.64    0.72
  -4   3   8    3.14    0.54
  -4   3   8    2.33    0.66
   3  -3  -8   50.65    2.00
  -3   3   8   51.37    1.95
   2  -3  -8   13.37    1.05
  -2   3   8   13.60    0.98
   1  -3  -8   34.18    1.54
  -1   3   8   32.34    1.51
   0  -3  -8   87.58    2.77
   0   3   8   84.20    2.82
  -1  -3  -8   74.38    2.40
   1   3   8   68.56    2.45
  -2  -3  -8   91.15    2.85
   2   3   8   90.83    3.58
   2   3   8   94.70    3.00
  -3  -3  -8    8.87    0.69
   3   3   8    8.22    0.82
   3   3   8    7.95    1.03
  -4  -3  -8   10.94    0.69
   4   3   8   10.23    1.22
   4   3   8   10.94    0.91
   5   3   8    2.70    0.68
   5   3   8    1.32    0.94
   6   3   8    2.24    0.65
   6   3   8    1.82    1.05
   7   3   8    1.26    1.06
   7   3   8    0.31    0.61
   8   3   8    0.08    0.64
   8   3   8   -0.27    1.13
   9   3   8    2.29    0.78
  10   3   8    1.36    0.77
   9  -4  -8   -0.54    0.98
   8  -4  -8   -0.73    0.89
   7  -4  -8    0.46    0.86
   6  -4  -8    1.94    0.84
   5  -4  -8    2.36    0.82
  -5   4   8    3.08    0.68
   4  -4  -8    1.94    0.78
  -4   4   8    2.06    0.72
   3  -4  -8    2.11    0.73
  -3   4   8    1.83    0.76
   2  -4  -8   45.55    1.92
  -2   4   8   46.21    1.99
   1  -4  -8    3.14    0.72
  -1   4   8    3.17    0.80
   0  -4  -8   86.93    2.87
   0   4   8   88.45    2.96
  -1  -4  -8    2.71    0.63
   1   4   8    3.45    0.79
  -2  -4  -8   16.72    1.06
   2   4   8   17.51    1.29
   4   4   8    2.68    0.96
   4   4   8    1.84    0.70
   5   4   8   40.98    2.57
   5   4   8   43.33    1.83
   6   4   8   10.43    0.94
   6   4   8    8.50    1.41
   7   4   8   12.44    1.02
   7   4   8   13.19    1.68
   8   4   8    1.42    0.67
   8   4   8   -0.01    1.14
   9   4   8    3.43    0.79
  10   4   8    3.30    0.84
   9  -5  -8    1.80    1.14
   8  -5  -8   -1.34    0.96
   7  -5  -8   -0.67    0.90
   6  -5  -8    6.53    1.09
   5  -5  -8    0.03    0.80
   4  -5  -8    4.50    0.92
  -4   5   8    4.24    0.86
   3  -5  -8    0.72    0.74
  -3   5   8    0.88    0.82
   2  -5  -8    5.01    0.87
  -2   5   8    6.07    0.95
   1  -5  -8    4.09    0.80
  -1   5   8    3.19    0.90
   0  -5  -8    2.11    0.72
   0   5   8    1.16    0.80
  -1  -5  -8    8.63    0.83
   1   5   8    8.39    0.97
  -2  -5  -8    1.79    0.60
   2   5   8    1.17    0.73
   3   5   8   36.66    1.79
   4   5   8   11.38    1.02
   5   5   8    5.83    0.87
   5   5   8    7.96    1.26
   6   5   8   -0.65    1.02
   6   5   8   -0.10    0.64
   7   5   8    5.25    0.81
   7   5   8    3.06    1.25
   8   5   8    8.47    0.94
   8   5   8    9.13    1.66
   9   5   8    2.57    0.79
   8  -6  -8   -0.86    1.09
   7  -6  -8    1.31    1.11
   6  -6  -8   13.07    1.46
   5  -6  -8    0.78    0.91
   4  -6  -8    8.55    1.17
  -4   6   8    9.07    1.12
   3  -6  -8    1.14    0.85
  -3   6   8    0.80    0.86
   2  -6  -8    1.18    0.80
  -2   6   8   -0.96    0.82
   1  -6  -8   -0.03    0.77
  -1   6   8    0.57    0.89
   0  -6  -8   -0.02    0.70
   0   6   8    0.33    0.82
  -1  -6  -8    3.17    0.74
   1   6   8    2.28    0.84
  -2  -6  -8    1.75    0.66
   2   6   8    1.36    0.79
   3   6   8   -0.34    0.70
   4   6   8    7.69    0.94
   5   6   8    0.62    0.67
   6   6   8    0.84    0.73
   6   6   8    0.00    0.96
   7   6   8    2.34    1.24
   7   6   8   -0.10    0.71
   8   6   8    2.31    0.80
   9   6   8    0.15    0.71
   8  -7  -8    1.65    1.30
   7  -7  -8    0.73    1.21
   6  -7  -8   17.07    1.67
   5  -7  -8    1.70    1.12
   4  -7  -8   10.42    1.31
  -4   7   8   10.48    1.30
   3  -7  -8   -0.44    0.83
  -3   7   8   -0.12    0.93
   2  -7  -8   -2.18    0.80
  -2   7   8    1.71    0.95
   1  -7  -8   34.15    1.89
  -1   7   8   36.37    2.11
   0  -7  -8    0.35    0.75
   0   7   8   -0.60    0.86
  -1  -7  -8   32.36    1.64
   1   7   8   31.01    1.93
  -2  -7  -8    0.12    0.65
   2   7   8    1.44    0.82
   3   7   8    1.52    0.79
   4   7   8   27.02    1.70
   5   7   8    0.05    0.73
   6   7   8    5.29    1.28
   6   7   8    2.14    0.78
   7   7   8    0.16    1.11
   7   7   8   -0.24    0.72
   8   7   8    0.48    0.76
   9   7   8   -0.56    0.73
   7  -8  -8    2.49    1.38
   6  -8  -8   -0.98    1.25
   5  -8  -8    0.62    1.24
   4  -8  -8    0.08    1.00
  -4   8   8    0.65    1.11
   3  -8  -8    8.31    1.28
  -3   8   8    8.29    1.31
   2  -8  -8   -0.80    0.88
  -2   8   8    1.40    1.06
   1  -8  -8   41.10    2.10
  -1   8   8   37.86    2.25
   0  -8  -8    3.74    0.90
   0   8   8    3.03    1.08
  -1  -8  -8    4.04    0.83
   1   8   8    3.04    1.04
   2   8   8   27.08    1.85
   3   8   8    0.07    0.85
   4   8   8   30.10    1.80
   5   8   8   -0.65    0.77
   6   8   8   -0.55    0.73
   7   8   8    2.89    0.88
   8   8   8   -0.15    0.82
   6  -9  -8    1.55    1.46
   5  -9  -8    1.54    1.35
   4  -9  -8    0.19    1.13
   3  -9  -8    0.46    1.07
  -3   9   8   -1.30    1.11
   2  -9  -8    1.58    1.07
  -2   9   8    0.74    1.16
   1  -9  -8    0.36    0.94
  -1   9   8    0.40    1.14
   0   9   8    8.52    1.34
   1   9   8    0.42    1.01
   2   9   8    5.57    1.15
   3   9   8    0.76    0.93
   4   9   8    1.66    0.93
   5   9   8    2.78    0.94
   6   9   8    0.64    0.89
   7   9   8    1.60    0.95
   5 -10  -8    3.90    1.50
   4 -10  -8    0.80    1.34
   3 -10  -8    1.88    1.27
  -3  10   8    0.44    1.31
   2 -10  -8    1.86    1.14
  -2  10   8   -0.50    1.18
  -1  10   8    1.50    1.30
   0  10   8    3.62    1.31
   1  10   8   -0.39    1.10
   2  10   8    1.68    1.12
   3  10   8    0.28    0.98
   4  10   8    0.14    0.97
   5  10   8    0.39    0.95
   6  10   8   -0.22    0.92
  -3  11   8    1.94    1.46
  -2  11   8    3.41    1.50
  -1  11   8   -0.12    1.41
   0  11   8    0.78    1.37
   1  11   8    2.01    1.29
   2  11   8    2.07    1.26
   3  11   8    3.39    1.25
   4  11   8    1.02    1.09
   5  11   8   -0.25    1.05
   0  12   8   -0.16    1.49
   1  12   8    1.26    1.39
   2  12   8   -0.71    1.33
   3  10  -9   -0.07    1.15
   2  10  -9   -1.17    1.18
   1  10  -9    0.54    1.22
   0  10  -9    2.40    1.37
  -1  10  -9   -0.06    1.43
  -2  10  -9   -0.32    1.43
   5   9  -9    1.95    1.11
   4   9  -9    0.90    1.03
   3   9  -9    0.30    1.03
   2   9  -9   -0.13    1.06
   1   9  -9    1.17    1.19
   0   9  -9    0.93    1.17
  -1   9  -9    1.44    1.30
  -2   9  -9   -0.77    1.33
  -3   9  -9    0.82    1.38
   6   8  -9    2.23    1.00
   5   8  -9    0.18    0.93
   4   8  -9    4.71    1.11
   3   8  -9    0.09    0.89
   2   8  -9   -1.25    0.89
   1   8  -9    0.67    1.02
   0   8  -9    3.88    1.24
  -1   8  -9    0.89    1.15
  -2   8  -9    0.80    1.20
  -3   8  -9   -2.26    1.21
   3  -8   9    0.31    1.00
  -4   8  -9   -0.13    1.28
   4  -8   9    1.53    1.14
   5  -8   9    0.93    1.19
   7   7  -9   -0.80    0.84
   6   7  -9    2.15    0.94
   5   7  -9   -0.33    0.82
   4   7  -9    0.85    0.88
   3   7  -9    3.17    0.93
   2   7  -9    0.43    0.88
   1   7  -9    4.96    1.10
   0   7  -9    0.14    0.99
  -1   7  -9    0.64    1.06
   1  -7   9    0.22    0.79
  -2   7  -9   -0.29    1.06
   2  -7   9    0.28    0.84
  -3   7  -9    2.51    1.21
   3  -7   9    0.86    0.89
  -4   7  -9   -0.51    1.17
   4  -7   9   -0.31    0.92
   5  -7   9    1.31    1.09
   6  -7   9   -0.20    1.13
   8   6  -9   -0.32    0.84
   7   6  -9    0.16    0.83
   6   6  -9    1.24    0.84
   5   6  -9    3.43    0.91
   4   6  -9    4.16    0.91
   3   6  -9    8.22    1.07
   2   6  -9    1.02    0.81
   1   6  -9    8.85    1.14
   0   6  -9    0.24    0.88
   0  -6   9    0.54    0.71
  -1   6  -9    7.43    1.19
   1  -6   9    6.60    0.95
  -2   6  -9    7.63    1.28
   2  -6   9    4.73    0.93
  -3   6  -9    2.40    1.10
   3  -6   9    2.64    0.91
  -4   6  -9    3.65    1.17
   4  -6   9    3.71    0.98
   5  -6   9    0.41    0.92
   6  -6   9    0.57    1.04
   7  -6   9    2.22    1.12
   8   5  -9   -0.54    0.75
   7   5  -9    1.45    0.82
   6   5  -9    4.42    0.89
   5   5  -9    1.11    0.73
   4   5  -9    4.60    0.90
   3   5  -9    1.11    0.79
   2   5  -9    3.73    0.86
   1   5  -9   13.59    1.22
  -1  -5   9   15.08    1.02
   0   5  -9   17.29    1.37
   0  -5   9   16.82    1.18
  -1   5  -9    9.08    1.16
   1  -5   9   10.26    1.03
  -2   5  -9   15.51    1.38
   2  -5   9   12.83    1.19
  -3   5  -9    0.65    0.96
   3  -5   9   -1.03    0.71
  -4   5  -9    8.42    1.22
   4  -5   9    4.79    1.00
   4  -5   9    7.47    1.07
   5  -5   9    1.73    0.95
   6  -5   9    6.01    1.17
   7  -5   9    0.71    1.00
   8  -5   9    0.10    1.08
   9   4  -9   -0.09    0.76
   8   4  -9   -0.02    0.76
   7   4  -9    0.90    0.73
   6   4  -9    5.07    0.85
   5   4  -9    0.41    0.68
   4   4  -9    0.34    0.67
   3   4  -9   13.74    1.10
   2   4  -9    0.80    0.77
  -2  -4   9    0.95    0.41
   1   4  -9   21.53    1.51
  -1  -4   9   17.86    1.24
   0   4  -9    1.78    0.81
   0  -4   9    1.79    0.70
   0  -4   9    3.54    0.81
  -1   4  -9    1.38    0.87
   1  -4   9    1.58    0.76
   1  -4   9    1.51    0.72
  -2   4  -9    1.55    0.95
   2  -4   9    1.57    0.81
  -3   4  -9    9.44    1.16
   3  -4   9    8.74    1.08
  -4   4  -9    9.19    1.13
   4  -4   9    8.65    1.07
   5  -4   9    1.70    0.94
   6  -4   9    0.52    0.89
   6  -4   9    1.65    0.93
   7  -4   9    6.14    1.14
   7  -4   9    5.20    1.12
   8  -4   9   -0.17    0.97
   8  -4   9   -0.83    0.96
   9   3  -9    2.70    0.78
   8   3  -9   -0.21    0.68
   7   3  -9    3.29    0.78
   6   3  -9    2.91    0.73
   5   3  -9    0.72    0.66
   5   3  -9   -0.35    0.46
   4   3  -9    1.86    0.68
   3   3  -9    2.45    0.72
   2   3  -9    6.52    0.86
  -2  -3   9    7.30    0.67
   1   3  -9   -0.59    0.68
  -1  -3   9   -0.68    0.58
   0   3  -9    0.74    0.74
   0  -3   9   -0.70    0.60
  -1   3  -9    4.57    0.89
   1  -3   9    4.39    0.82
  -2   3  -9   19.98    1.62
  -2   3  -9   21.80    1.63
   2  -3   9   21.95    1.50
  -3   3  -9    0.70    0.87
   3  -3   9    0.00    0.75
  -4   3  -9    5.66    0.97
   4  -3   9    4.28    0.86
  -5   3  -9    0.95    0.81
   5  -3   9   -0.25    0.76
   6  -3   9    1.47    0.83
   7  -3   9    5.74    1.04
   8  -3   9    2.00    0.99
   9  -3   9    1.11    0.96
   9  -3   9    0.79    0.98
   9   2  -9    2.81    0.84
   8   2  -9   -0.09    0.71
   7   2  -9    2.42    0.74
   6   2  -9   22.86    1.42
   5   2  -9   10.50    0.87
   5   2  -9   11.20    0.95
   4   2  -9   10.38    0.93
   4   2  -9   10.10    0.77
   3   2  -9    4.68    0.76
  -3  -2   9    4.94    0.50
   2   2  -9    7.01    0.83
  -2  -2   9    7.38    0.72
   1   2  -9   18.94    1.25
  -1  -2   9   16.02    1.16
   0   2  -9    6.19    0.74
   0   2  -9    6.18    0.90
   0  -2   9    6.24    0.84
  -1   2  -9    0.80    0.76
  -1   2  -9    1.58    0.63
   1  -2   9    1.44    0.71
  -2   2  -9   -0.81    0.62
  -2   2  -9   -0.05    0.72
   2  -2   9    0.83    0.68
  -3   2  -9    1.78    0.84
   3  -2   9    1.92    0.79
  -4   2  -9    7.19    0.98
   4  -2   9    5.88    0.92
  -5   2  -9   -0.40    0.71
   5  -2   9    0.59    0.73
   6  -2   9    0.81    0.77
   7  -2   9    0.25    0.76
   8  -2   9   -0.88    0.77
   9  -2   9    0.37    0.88
   9   1  -9    1.27    0.81
   8   1  -9    3.37    0.83
   7   1  -9    2.11    0.73
   6   1  -9   11.10    1.00
   5   1  -9    1.44    0.66
   4   1  -9    2.38    0.68
   3   1  -9   58.02    2.14
   2   1  -9   21.87    1.29
  -2  -1   9   19.14    1.15
   1   1  -9  122.53    3.87
   1   1  -9  128.37    4.30
  -1  -1   9  126.35    3.79
   0   1  -9   32.44    1.58
   0   1  -9   32.99    1.49
   0  -1   9   31.54    1.52
  -1   1  -9    5.14    0.81
  -1   1  -9    5.22    0.70
   1  -1   9    6.24    0.79
  -2   1  -9   17.78    1.35
  -2   1  -9   18.46    1.36
   2  -1   9   17.40    1.31
  -3   1  -9   40.56    2.09
  -3   1  -9   41.72    1.83
   3  -1   9   38.70    1.82
  -4   1  -9   63.96    2.33
   4  -1   9   58.67    2.33
  -5   1  -9   18.38    1.24
   5  -1   9   18.07    1.40
   6  -1   9    1.24    0.75
   7  -1   9    0.23    0.76
   8  -1   9    1.88    0.83
   9  -1   9   -0.26    0.83
   9   0  -9    1.41    0.86
   8   0  -9   -0.72    0.72
   7   0  -9   -0.78    0.69
   6   0  -9    0.09    0.65
   5   0  -9    7.06    0.82
   4   0  -9    1.06    0.64
  -4   0   9    2.11    0.45
   3   0  -9   25.93    1.37
  -3   0   9   23.65    1.13
   2   0  -9    0.07    0.57
  -2   0   9   -1.17    0.52
   1   0  -9    3.95    0.72
  -1   0   9    4.75    0.69
   0   0  -9   27.64    1.38
   0   0   9   27.55    1.37
  -1   0  -9   21.46    1.28
  -1   0  -9   18.59    1.19
   1   0   9   22.01    1.25
  -2   0  -9  124.20    3.90
  -2   0  -9  127.24    4.63
   2   0   9  129.59    3.92
  -3   0  -9   45.46    2.13
  -3   0  -9   38.72    1.76
   3   0   9   43.66    1.81
  -4   0  -9   58.49    2.16
   4   0   9   59.83    2.28
   5   0   9    1.02    0.70
   6   0   9    7.72    0.95
   7   0   9    9.41    1.05
   8   0   9    9.69    1.07
   9   0   9    1.52    0.85
  10   0   9    0.68    0.83
   9  -1  -9    0.85    0.88
   8  -1  -9    0.16    0.79
   7  -1  -9   -0.19    0.69
   6  -1  -9    0.76    0.67
   5  -1  -9    6.33    0.84
   4  -1  -9    0.17    0.62
  -4   1   9   -0.27    0.46
   3  -1  -9    5.87    0.78
  -3   1   9    5.43    0.69
   2  -1  -9    0.73    0.61
  -2   1   9    1.53    0.60
   1  -1  -9    0.64    0.58
  -1   1   9   -0.38    0.54
   0  -1  -9    0.80    0.61
   0   1   9    1.68    0.60
  -1  -1  -9    2.90    0.66
   1   1   9    3.20    0.66
   1   1   9    2.71    0.59
  -2  -1  -9   12.84    0.95
   2   1   9   11.52    0.95
   2   1   9   11.18    0.99
  -3  -1  -9    9.09    0.84
   3   1   9    7.76    0.82
   3   1   9    7.57    1.00
  -4  -1  -9   27.59    1.31
   4   1   9   30.28    2.03
   4   1   9   25.40    1.46
   5   1   9   11.30    1.01
   5   1   9   11.58    1.43
   6   1   9    3.15    0.77
   6   1   9    3.04    1.16
   7   1   9    4.69    1.38
   7   1   9    4.39    0.85
   8   1   9   -1.00    1.20
   8   1   9   -0.40    0.73
   9   1   9    0.08    0.77
  10   1   9   -0.09    0.83
   9  -2  -9    2.91    1.01
   8  -2  -9    2.01    0.87
   7  -2  -9   21.61    1.60
   6  -2  -9    2.32    0.77
   5  -2  -9   11.51    1.03
   4  -2  -9    2.49    0.73
  -4   2   9    2.80    0.57
   3  -2  -9   -0.08    0.62
  -3   2   9   -0.18    0.57
   2  -2  -9  105.09    3.41
  -2   2   9  108.28    3.37
   1  -2  -9    5.75    0.79
  -1   2   9    8.21    0.61
  -1   2   9    6.14    0.81
   0  -2  -9   41.10    1.71
   0   2   9   42.01    1.77
   0   2   9   43.30    1.75
  -1  -2  -9    0.31    0.59
   1   2   9   -0.38    0.57
   1   2   9    0.24    0.52
  -2  -2  -9   15.14    1.06
   2   2   9   13.07    1.12
   2   2   9   15.97    1.19
  -3  -2  -9   16.95    1.08
   3   2   9   14.33    1.07
   3   2   9   15.06    1.32
  -4  -2  -9    0.26    0.13
   4   2   9    0.98    0.88
   4   2   9    0.81    0.63
   5   2   9    1.18    0.99
   5   2   9    0.42    0.62
   6   2   9    5.03    0.79
   6   2   9    6.19    1.28
   7   2   9    2.57    0.76
   7   2   9    1.20    1.13
   8   2   9   -1.81    1.15
   8   2   9   -0.04    0.71
   9   2   9    0.70    0.77
  10   2   9    0.68    0.83
   9  -3  -9    1.98    1.04
   8  -3  -9    0.77    0.93
   7  -3  -9    9.29    1.14
   6  -3  -9    1.60    0.80
   5  -3  -9    1.45    0.75
   4  -3  -9   68.17    2.54
  -4   3   9   68.23    2.35
  -4   3   9   66.46    2.45
   3  -3  -9    0.89    0.70
  -3   3   9    3.13    0.73
  -3   3   9    1.85    0.42
   2  -3  -9  119.68    3.72
  -2   3   9  116.28    3.69
   1  -3  -9    0.31    0.63
  -1   3   9    0.88    0.67
   0  -3  -9    1.76    0.66
   0   3   9    0.98    0.69
  -1  -3  -9  133.02    3.95
   1   3   9  131.25    4.04
   1   3   9  124.86    4.69
  -2  -3  -9   -0.04    0.56
   2   3   9   -0.34    0.63
   2   3   9   -0.20    0.64
  -3  -3  -9   55.21    1.95
   3   3   9   57.36    2.73
   3   3   9   53.70    2.14
  -4  -3  -9   35.21    1.34
   4   3   9   33.23    1.64
   4   3   9   37.11    2.29
   5   3   9   -0.31    0.90
   5   3   9    0.43    0.62
   6   3   9    1.62    0.70
   6   3   9    2.59    1.13
   7   3   9   -1.20    1.06
   7   3   9    0.34    0.64
   8   3   9    6.80    0.91
   8   3   9    5.34    1.51
   9   3   9    0.61    0.77
  10   3   9    1.55    0.80
   9  -4  -9   -1.79    0.99
   8  -4  -9    1.47    1.01
   7  -4  -9    2.30    0.96
   6  -4  -9    2.52    0.90
   5  -4  -9   -0.13    0.72
   4  -4  -9   22.44    1.52
  -4   4   9   16.52    1.23
  -4   4   9   18.82    1.35
   3  -4  -9   19.87    1.51
  -3   4   9   20.18    1.47
   2  -4  -9   54.51    2.18
  -2   4   9   54.52    2.23
   1  -4  -9   67.29    2.52
  -1   4   9   68.50    2.53
   0  -4  -9    6.62    0.89
   0   4   9    6.74    0.92
  -1  -4  -9   42.99    1.77
   1   4   9   39.39    1.88
  -2  -4  -9   -0.49    0.56
   2   4   9    0.00    0.67
  -3  -4  -9    2.80    0.58
   3   4   9    3.17    0.90
   3   4   9    2.56    0.76
   4   4   9    1.03    0.93
   4   4   9    1.86    0.72
   5   4   9    1.67    0.69
   5   4   9    1.18    1.02
   6   4   9   30.18    1.62
   6   4   9   32.16    2.47
   7   4   9    0.48    0.65
   7   4   9    0.26    1.11
   8   4   9    7.28    0.94
   8   4   9    8.00    1.59
   9   4   9   -0.53    0.72
   8  -5  -9    2.68    1.14
   7  -5  -9    1.18    1.04
   6  -5  -9    3.66    1.06
   5  -5  -9    4.77    1.02
   4  -5  -9    1.25    0.86
  -4   5   9    1.66    0.82
   3  -5  -9   13.15    1.19
  -3   5   9   12.89    1.17
   2  -5  -9   23.92    1.65
  -2   5   9   26.55    1.73
   1  -5  -9    3.08    0.81
  -1   5   9    3.39    0.91
   0  -5  -9   25.27    1.50
   0   5   9   22.95    1.61
  -1  -5  -9    2.75    0.72
   1   5   9    2.31    0.86
  -2  -5  -9   22.88    1.31
   2   5   9   23.41    1.58
   3   5   9   22.90    1.56
   4   5   9    0.96    0.72
   4   5   9    0.31    0.88
   5   5   9    0.86    0.69
   5   5   9    0.22    0.91
   6   5   9   17.02    1.81
   6   5   9   14.29    1.16
   7   5   9    3.05    1.25
   7   5   9    1.91    0.77
   8   5   9    2.30    1.46
   8   5   9    2.69    0.79
   9   5   9   -1.29    0.70
   8  -6  -9    5.73    1.38
   7  -6  -9    2.37    1.24
   6  -6  -9    0.85    1.04
   5  -6  -9    5.15    1.07
   4  -6  -9    4.34    1.06
  -4   6   9    4.96    1.03
   3  -6  -9   29.06    1.81
  -3   6   9   30.76    1.90
   2  -6  -9   -1.00    0.76
  -2   6   9    0.91    0.88
   1  -6  -9   23.30    1.61
  -1   6   9   26.42    1.78
   0  -6  -9    9.96    1.04
   0   6   9    9.44    1.16
  -1  -6  -9    3.21    0.77
   1   6   9    4.00    0.97
  -2  -6  -9   11.42    0.95
   2   6   9   11.34    1.15
   3   6   9    7.98    1.02
   4   6   9    1.28    0.76
   5   6   9    1.69    0.78
   5   6   9    1.38    1.02
   6   6   9    7.28    1.39
   6   6   9    8.35    1.01
   7   6   9    1.44    1.23
   7   6   9   -0.39    0.73
   8   6   9    0.82    0.76
   9   6   9   -0.16    0.74
   7  -7  -9    6.00    1.46
   6  -7  -9   -0.06    1.13
   5  -7  -9    9.85    1.39
   4  -7  -9    4.09    1.14
  -4   7   9    1.46    1.03
   3  -7  -9    5.07    1.11
  -3   7   9    4.34    1.12
   2  -7  -9    6.66    1.09
  -2   7   9    4.70    1.14
   1  -7  -9    0.02    0.81
  -1   7   9   -0.44    0.94
   0  -7  -9   27.21    1.72
   0   7   9   28.58    1.93
  -1  -7  -9    5.52    0.87
   1   7   9    4.76    1.02
   2   7   9   10.20    1.15
   3   7   9    7.33    1.05
   4   7   9    1.31    0.82
   5   7   9    2.42    0.87
   6   7   9    0.00    0.78
   6   7   9    1.12    1.07
   7   7   9    1.76    0.85
   8   7   9    0.44    0.80
   7  -8  -9   -0.11    1.32
   6  -8  -9   -0.67    1.14
   5  -8  -9    1.07    1.15
   4  -8  -9    7.05    1.32
   3  -8  -9    1.33    1.04
  -3   8   9   -0.29    1.07
   2  -8  -9    5.77    1.14
  -2   8   9    5.53    1.24
   1  -8  -9    0.70    0.88
  -1   8   9    0.61    1.03
   0  -8  -9    4.01    0.95
   0   8   9    1.58    1.02
   1   8   9   20.08    1.62
   2   8   9    2.27    1.00
   3   8   9   13.02    1.31
   4   8   9   -0.54    0.80
   5   8   9    0.31    0.81
   6   8   9    2.44    0.90
   7   8   9   -0.92    0.84
   8   8   9    1.14    0.88
   6  -9  -9    0.37    1.31
   5  -9  -9    1.36    1.35
   4  -9  -9    2.35    1.26
   3  -9  -9    1.12    1.15
  -3   9   9    0.67    1.23
   2  -9  -9    0.76    1.09
  -2   9   9    1.19    1.11
   1  -9  -9    2.69    1.04
  -1   9   9    0.30    1.07
   0   9   9    2.95    1.11
   1   9   9    7.96    1.32
   2   9   9    6.17    1.22
   3   9   9   -0.29    0.95
   4   9   9    3.41    1.04
   5   9   9   -0.73    0.83
   6   9   9    2.80    0.96
   7   9   9   -0.51    0.91
   4 -10  -9   -1.09    1.29
   3 -10  -9    1.41    1.27
  -3  10   9    1.75    1.33
   2 -10  -9   -0.81    1.17
  -2  10   9    1.25    1.24
  -1  10   9   -1.51    1.12
   0  10   9    3.33    1.23
   1  10   9    0.69    1.19
   2  10   9    0.64    1.14
   3  10   9    0.58    1.08
   4  10   9    1.51    1.05
   5  10   9    0.07    0.97
   6  10   9   -0.03    0.92
  -2  11   9   -0.06    1.29
  -1  11   9   -1.91    1.21
   0  11   9   -0.61    1.22
   1  11   9   -2.80    1.22
   2  11   9    0.66    1.29
   3  11   9    0.29    1.18
   4  11   9   -2.07    1.06
   1  10 -10   -0.59    1.25
   0  10 -10    2.64    1.50
   4   9 -10    1.22    1.10
   3   9 -10    0.24    1.13
   2   9 -10    1.96    1.24
   1   9 -10   -0.35    1.19
   0   9 -10   -0.07    1.27
  -1   9 -10    1.94    1.36
  -2   9 -10    0.67    1.41
  -3   9 -10    3.54    1.56
   5   8 -10    0.26    0.99
   4   8 -10    0.14    0.99
   3   8 -10   -0.16    0.98
   2   8 -10   -0.25    0.98
   1   8 -10   -1.60    1.05
   0   8 -10   -0.53    1.14
  -1   8 -10    3.59    1.27
  -2   8 -10    2.08    1.29
  -3   8 -10    1.18    1.40
   3  -8  10    0.60    1.05
   4  -8  10    3.19    1.22
   5  -8  10    0.02    1.18
   6   7 -10    0.87    0.95
   5   7 -10    1.79    0.96
   4   7 -10    0.65    0.91
   3   7 -10    0.49    0.88
   2   7 -10   -0.11    0.89
   1   7 -10    0.83    1.03
   0   7 -10    1.59    1.11
  -1   7 -10    1.69    1.10
  -2   7 -10    0.53    1.12
   2  -7  10   -0.03    0.90
  -3   7 -10    1.28    1.22
   3  -7  10    0.30    0.92
  -4   7 -10   -1.33    1.17
   4  -7  10   -0.84    0.93
   5  -7  10    1.47    1.13
   6  -7  10   -0.48    1.13
   7   6 -10    4.81    1.04
   6   6 -10    0.63    0.88
   5   6 -10   -0.89    0.83
   4   6 -10    4.80    0.98
   3   6 -10    3.65    0.95
   2   6 -10   11.27    1.21
   1   6 -10    3.27    0.99
   0   6 -10   -0.52    0.91
   0  -6  10    2.70    0.83
  -1   6 -10    2.83    1.10
   1  -6  10    3.65    0.88
  -2   6 -10    2.85    1.16
   2  -6  10    1.06    0.86
  -3   6 -10    1.32    1.10
   3  -6  10    0.15    0.85
  -4   6 -10    1.62    1.15
   4  -6  10    2.10    0.98
   5  -6  10   -0.85    0.96
   6  -6  10    1.46    1.14
   7  -6  10    0.98    1.14
   8   5 -10    1.02    0.89
   7   5 -10    2.53    0.90
   6   5 -10    1.79    0.85
   5   5 -10    2.95    0.87
   4   5 -10   14.26    1.27
   3   5 -10    6.84    1.02
   2   5 -10    6.87    1.00
   1   5 -10    1.18    0.83
  -1  -5  10    0.62    0.66
   0   5 -10   13.68    1.30
   0  -5  10   14.18    1.11
  -1   5 -10    9.66    1.25
   1  -5  10   10.62    1.07
  -2   5 -10   20.78    1.62
   2  -5  10   21.01    1.60
  -3   5 -10    0.59    1.02
   3  -5  10    0.00    0.81
   3  -5  10   -0.08    0.80
  -4   5 -10    0.72    1.01
   4  -5  10    1.06    0.92
   4  -5  10   -0.07    0.88
   5  -5  10    1.43    0.93
   5  -5  10   -1.47    0.88
   6  -5  10    2.66    1.07
   7  -5  10    0.72    1.11
   8  -5  10    1.97    1.23
   8   4 -10    0.33    0.81
   7   4 -10   -0.08    0.78
   6   4 -10   -0.65    0.71
   5   4 -10   -0.24    0.72
   4   4 -10    1.93    0.74
   3   4 -10    0.52    0.73
   2   4 -10   21.10    1.56
   1   4 -10    5.63    0.97
  -1  -4  10    7.45    0.85
   0   4 -10    9.09    1.11
   0  -4  10   12.43    1.05
   0  -4  10   11.59    1.00
  -1   4 -10   22.11    1.70
   1  -4  10   17.17    1.27
   1  -4  10   19.27    1.46
  -2   4 -10    1.24    0.93
   2  -4  10    1.32    0.81
  -3   4 -10   10.17    1.21
   3  -4  10   10.08    1.16
  -4   4 -10    4.43    1.06
   4  -4  10    4.34    0.99
   5  -4  10    4.03    1.00
   6  -4  10    1.83    0.99
   7  -4  10    3.42    1.08
   7  -4  10    1.13    0.99
   8  -4  10    2.03    1.07
   8  -4  10    0.73    1.09
   9   3 -10    1.15    0.81
   8   3 -10    4.00    0.88
   7   3 -10    1.11    0.74
   6   3 -10    4.87    0.87
   5   3 -10    0.93    0.72
   4   3 -10    1.04    0.70
   3   3 -10   14.50    1.14
   2   3 -10    1.42    0.72
  -2  -3  10    0.78    0.55
   1   3 -10    0.70    0.76
  -1  -3  10   -0.18    0.65
   0   3 -10   13.65    1.20
   0  -3  10   16.59    1.20
  -1   3 -10    8.24    1.05
  -1   3 -10    5.94    0.93
   1  -3  10    6.95    0.97
  -2   3 -10    1.56    0.91
   2  -3  10    3.40    0.88
  -3   3 -10    0.42    0.84
   3  -3  10   -0.87    0.75
  -4   3 -10    5.72    1.04
   4  -3  10    5.00    0.95
   5  -3  10    0.36    0.81
   6  -3  10    5.77    1.05
   7  -3  10    1.00    0.95
   8  -3  10    2.01    1.01
   9  -3  10    0.57    1.03
   9  -3  10   -0.24    0.96
   9   2 -10    0.84    0.84
   8   2 -10    6.50    1.00
   7   2 -10    1.92    0.78
   6   2 -10    3.08    0.77
   5   2 -10   32.79    1.67
   4   2 -10    0.13    0.65
   3   2 -10   31.77    1.63
   2   2 -10    0.02    0.67
  -2  -2  10    0.33    0.59
   1   2 -10    0.33    0.67
   1   2 -10    0.67    0.49
  -1  -2  10    0.26    0.65
   0   2 -10    5.36    0.72
   0   2 -10    4.69    0.92
   0  -2  10    4.10    0.79
  -1   2 -10    5.40    0.81
  -1   2 -10    5.49    0.95
   1  -2  10    5.54    0.87
  -2   2 -10   23.80    1.64
  -2   2 -10   23.34    1.64
   2  -2  10   23.08    1.51
  -3   2 -10    4.94    0.94
   3  -2  10    4.20    0.90
  -4   2 -10    1.05    0.82
   4  -2  10    1.29    0.81
   5  -2  10    1.04    0.79
   6  -2  10   -0.28    0.79
   7  -2  10    0.07    0.80
   8  -2  10    0.72    0.87
   9  -2  10    1.05    0.98
   9   1 -10    0.98    0.86
   8   1 -10    5.15    0.95
   7   1 -10    7.68    0.99
   6   1 -10   -0.66    0.69
   5   1 -10   24.08    1.47
   4   1 -10    1.19    0.67
   3   1 -10    0.89    0.67
  -3  -1  10   -0.14    0.16
   2   1 -10   11.57    1.03
  -2  -1  10   13.41    0.98
   1   1 -10    0.68    0.37
   1   1 -10    0.17    0.68
  -1  -1  10    1.01    0.65
   0   1 -10   57.59    2.21
   0   1 -10   55.81    2.24
   0  -1  10   54.73    2.15
  -1   1 -10    0.57    0.55
  -1   1 -10    0.36    0.73
   1  -1  10    0.24    0.66
  -2   1 -10   35.81    1.91
  -2   1 -10   37.72    1.78
   2  -1  10   37.19    1.79
  -3   1 -10   10.55    1.06
   3  -1  10   10.57    1.04
  -4   1 -10    5.06    0.89
   4  -1  10    5.85    0.93
   5  -1  10   20.91    1.51
   6  -1  10   -0.65    0.72
   7  -1  10    3.84    0.90
   8  -1  10    0.88    0.83
   9  -1  10    0.12    0.90
   9   0 -10    0.43    0.88
   8   0 -10    2.49    0.90
   7   0 -10    0.43    0.74
   6   0 -10    2.44    0.78
   5   0 -10    4.10    0.81
   4   0 -10   11.58    1.01
   3   0 -10    2.00    0.67
  -3   0  10    2.04    0.59
   2   0 -10    4.12    0.74
  -2   0  10    3.80    0.70
   1   0 -10   -1.62    0.58
  -1   0  10    0.28    0.63
   0   0 -10   63.80    2.34
   0   0  10   63.81    2.35
  -1   0 -10    1.60    0.70
  -1   0 -10    1.46    0.53
   1   0  10    2.12    0.73
  -2   0 -10   25.91    1.52
  -2   0 -10   25.50    1.52
   2   0  10   23.64    1.46
  -3   0 -10    9.07    0.98
  -3   0 -10    9.45    1.02
   3   0  10    9.45    1.00
  -4   0 -10    1.01    0.72
   4   0  10    0.87    0.77
   5   0  10   39.66    1.89
   6   0  10    2.20    0.83
   7   0  10    3.08    0.87
   8   0  10    0.83    0.80
   9   0  10    0.00    0.84
   9  -1 -10    2.11    1.01
   8  -1 -10   -0.33    0.83
   7  -1 -10    4.50    0.93
   6  -1 -10    3.03    0.82
   5  -1 -10    0.05    0.66
   4  -1 -10    1.68    0.70
   3  -1 -10    0.99    0.68
  -3   1  10    1.25    0.60
   2  -1 -10    0.18    0.63
  -2   1  10   -0.22    0.60
   1  -1 -10    9.23    0.92
  -1   1  10    9.13    0.92
   0  -1 -10   78.44    2.73
   0   1  10   78.26    2.70
  -1  -1 -10    0.50    0.67
   1   1  10    0.25    0.64
   1   1  10    0.84    0.61
  -2  -1 -10   10.20    0.99
   2   1  10   11.92    1.09
   2   1  10   10.75    0.98
  -3  -1 -10   22.28    1.36
   3   1  10   25.18    1.81
   3   1  10   24.45    1.42
  -4  -1 -10    1.58    0.67
   4   1  10    2.12    0.97
   4   1  10    0.93    0.68
   5   1  10   41.07    1.92
   5   1  10   44.06    2.67
   6   1  10    0.31    0.72
   6   1  10   -1.12    1.05
   7   1  10   -0.70    1.19
   7   1  10   -0.30    0.71
   8   1  10    0.47    0.79
   9   1  10   -0.01    0.80
   9  -2 -10    0.55    0.97
   8  -2 -10    5.28    1.05
   7  -2 -10    0.86    0.79
   6  -2 -10    4.58    0.92
   5  -2 -10    1.48    0.74
   4  -2 -10   23.43    1.50
  -4   2  10   26.64    1.29
   3  -2 -10    3.01    0.81
  -3   2  10    3.18    0.74
   2  -2 -10    6.08    0.84
  -2   2  10    4.60    0.77
   1  -2 -10    1.39    0.68
  -1   2  10    2.31    0.76
  -1   2  10    2.19    0.37
   0  -2 -10   19.89    1.34
   0   2  10   20.84    1.36
   0   2  10   20.02    1.19
  -1  -2 -10    1.43    0.70
   1   2  10    1.10    0.62
   1   2  10    1.21    0.69
  -2  -2 -10    4.01    0.74
   2   2  10    5.77    0.88
   2   2  10    5.76    0.83
  -3  -2 -10    4.10    0.74
   3   2  10    4.65    0.82
   3   2  10    3.05    0.92
  -4  -2 -10    1.90    0.60
   4   2  10    0.91    0.68
   4   2  10    2.62    1.00
   5   2  10    6.85    1.24
   5   2  10    5.64    0.81
   6   2  10    0.63    0.67
   6   2  10    0.05    1.03
   7   2  10    0.15    0.73
   7   2  10   -1.32    1.13
   8   2  10    0.16    0.74
   8   2  10    0.62    1.30
   9   2  10    0.81    0.82
   9  -3 -10    0.79    1.02
   8  -3 -10    4.02    1.08
   7  -3 -10    0.81    0.86
   6  -3 -10    1.18    0.82
   5  -3 -10    9.80    1.11
   4  -3 -10    9.72    1.07
  -4   3  10    8.92    0.89
   3  -3 -10   37.38    1.84
  -3   3  10   38.40    1.80
   2  -3 -10    3.10    0.83
  -2   3  10    2.19    0.76
   1  -3 -10   20.05    1.39
  -1   3  10   23.41    1.48
   0  -3 -10   71.63    2.59
   0   3  10   72.74    2.82
   0   3  10   72.66    2.63
  -1  -3 -10   25.54    1.43
   1   3  10   24.26    1.47
   1   3  10   22.29    1.54
  -2  -3 -10   12.22    0.97
   2   3  10   12.03    1.15
   2   3  10   11.70    1.02
  -3  -3 -10    1.57    0.65
   3   3  10    2.28    0.74
   3   3  10    1.71    0.86
  -4  -3 -10    0.14    0.16
   4   3  10   -0.65    0.84
   4   3  10   -0.57    0.63
   5   3  10    9.59    1.38
   5   3  10    6.88    0.89
   6   3  10    2.26    0.75
   6   3  10    3.30    1.19
   7   3  10    1.45    0.72
   7   3  10    1.46    1.24
   8   3  10   -0.33    1.27
   8   3  10    1.62    0.77
   9   3  10    1.25    0.83
   8  -4 -10    0.98    1.02
   7  -4 -10    1.29    0.97
   6  -4 -10    1.65    0.89
   5  -4 -10    2.71    0.90
   4  -4 -10    3.33    0.89
  -4   4  10    2.67    0.81
   3  -4 -10   10.18    1.09
  -3   4  10   11.28    1.05
   2  -4 -10   21.33    1.55
  -2   4  10   24.83    1.60
   1  -4 -10    7.53    0.97
  -1   4  10    7.94    1.00
   0  -4 -10   23.50    1.47
   0   4  10   22.17    1.55
  -1  -4 -10    3.69    0.82
   1   4  10    2.12    0.82
  -2  -4 -10   -0.12    0.64
   2   4  10   -0.45    0.71
   2   4  10   -0.28    0.74
  -3  -4 -10   11.46    0.89
   3   4  10   10.43    1.23
   3   4  10    9.94    1.04
   4   4  10    0.92    0.97
   4   4  10    1.22    0.74
   5   4  10   10.10    1.04
   5   4  10    9.98    1.41
   6   4  10    2.28    1.16
   6   4  10    1.08    0.71
   7   4  10    2.12    1.26
   7   4  10    1.06    0.76
   8   4  10    2.78    1.48
   8   4  10    3.01    0.81
   9   4  10    1.22    0.80
   8  -5 -10    1.21    1.11
   7  -5 -10    0.71    1.03
   6  -5 -10    4.85    1.10
   5  -5 -10    3.69    0.97
   4  -5 -10    5.85    1.01
  -4   5  10    6.73    0.99
   3  -5 -10    6.75    1.04
  -3   5  10    7.48    1.03
   2  -5 -10    3.20    0.89
  -2   5  10    3.13    0.94
   1  -5 -10   10.08    1.09
  -1   5  10    8.89    1.11
   0  -5 -10    0.18    0.73
   0   5  10    1.03    0.86
  -1  -5 -10    1.69    0.78
   1   5  10    2.60    0.88
  -2  -5 -10    0.16    0.66
   2   5  10    0.41    0.76
  -3  -5 -10    2.97    0.60
   3   5  10    1.49    0.78
   4   5  10    0.78    0.75
   4   5  10    1.22    0.95
   5   5  10    1.42    0.77
   5   5  10    3.10    1.13
   6   5  10   -1.27    1.04
   6   5  10   -0.24    0.70
   7   5  10    2.52    0.81
   7   5  10    1.75    1.25
   8   5  10    0.19    0.77
   9   5  10    0.91    0.78
   8  -6 -10    0.01    1.13
   7  -6 -10    0.38    1.06
   6  -6 -10    6.53    1.25
   5  -6 -10    1.06    1.01
   4  -6 -10    3.03    1.02
  -4   6  10    2.43    1.02
   3  -6 -10    0.62    0.89
  -3   6  10   -0.54    0.91
   2  -6 -10    4.61    0.98
  -2   6  10    4.14    1.05
   1  -6 -10    9.93    1.15
  -1   6  10    8.48    1.16
   0  -6 -10    0.63    0.78
   0   6  10   -0.24    0.83
  -1  -6 -10    7.26    0.93
   1   6  10    5.96    1.04
  -2  -6 -10    0.16    0.64
   2   6  10    0.16    0.84
   3   6  10    4.33    0.94
   4   6  10   15.46    1.29
   5   6  10    1.71    1.11
   5   6  10    2.03    0.82
   6   6  10    6.26    1.45
   6   6  10    6.40    0.97
   7   6  10   -0.10    0.74
   7   6  10   -0.08    1.23
   8   6  10    1.12    0.81
   7  -7 -10    0.05    1.19
   6  -7 -10    8.99    1.50
   5  -7 -10    1.59    1.15
   4  -7 -10    0.69    1.02
   3  -7 -10    0.05    0.98
  -3   7  10    0.83    1.04
   2  -7 -10   -0.30    0.90
  -2   7  10   -0.40    0.97
   1  -7 -10    6.02    1.07
  -1   7  10    7.56    1.24
   0  -7 -10   -1.28    0.76
   0   7  10    0.85    0.98
  -1  -7 -10    0.29    0.75
   1   7  10   -0.14    0.87
   2   7  10    3.73    1.03
   3   7  10    3.87    1.01
   4   7  10   22.94    1.72
   5   7  10   -1.15    0.77
   5   7  10    1.93    1.10
   6   7  10   -0.12    0.79
   6   7  10    0.10    1.10
   7   7  10    2.46    0.92
   8   7  10    2.69    0.92
   6  -8 -10    2.92    1.43
   5  -8 -10   -0.17    1.20
   4  -8 -10    1.96    1.19
   3  -8 -10    0.32    1.04
  -3   8  10   -0.18    1.06
   2  -8 -10    0.38    1.00
  -2   8  10   -1.43    1.07
   1  -8 -10   10.53    1.28
  -1   8  10   10.36    1.43
   0  -8 -10    1.41    0.93
   0   8  10    1.64    1.05
   1   8  10    7.08    1.22
   2   8  10   -0.01    0.93
   3   8  10   -0.98    0.82
   4   8  10    1.90    0.92
   5   8  10    0.43    0.88
   6   8  10   -0.36    0.87
   7   8  10    0.95    0.91
   5  -9 -10    0.11    1.37
   4  -9 -10   -0.86    1.23
   3  -9 -10    0.89    1.22
  -3   9  10    0.89    1.24
   2  -9 -10   -1.81    1.04
  -2   9  10   -0.60    1.18
   1  -9 -10   13.92    1.46
  -1   9  10   14.18    1.62
   0   9  10    0.79    1.06
   1   9  10    0.85    1.09
   2   9  10   -0.62    0.97
   3   9  10   -0.20    0.92
   4   9  10    1.47    0.97
   5   9  10    0.27    0.91
   6   9  10   -0.68    0.91
   7   9  10   -1.44    0.90
   4 -10 -10    0.92    1.40
   3 -10 -10    3.97    1.48
  -3  10  10    3.93    1.54
  -2  10  10    1.76    1.32
  -1  10  10    4.62    1.32
   0  10  10   -0.05    1.16
   1  10  10   -2.11    1.00
   2  10  10    4.50    1.18
   3  10  10    1.68    1.10
   4  10  10    1.92    1.07
   5  10  10   -0.84    0.95
  -2  11  10   -1.76    1.30
  -1  11  10    1.25    1.33
   0  11  10    0.84    1.26
   1  11  10    0.26    1.17
   2  11  10    2.09    1.20
   3  11  10    0.11    1.10
   4  11  10   -0.95    1.05
   3   9 -11    1.68    1.17
   2   9 -11    1.24    1.25
   1   9 -11    0.60    1.30
   0   9 -11    5.45    1.54
  -1   9 -11   -1.84    1.29
  -2   9 -11    1.31    1.49
   5   8 -11    1.13    1.06
   4   8 -11    0.38    1.04
   3   8 -11    1.02    1.06
   2   8 -11    1.13    1.14
   1   8 -11   -0.42    1.15
   0   8 -11    0.61    1.16
  -1   8 -11    1.73    1.31
  -2   8 -11    0.74    1.31
  -3   8 -11    1.44    1.39
   4  -8  11    2.65    1.25
   6   7 -11   -0.14    0.99
   5   7 -11    0.71    0.98
   4   7 -11    1.42    0.98
   3   7 -11    0.59    0.97
   2   7 -11   -0.93    0.95
   1   7 -11   -0.52    0.97
   0   7 -11   -0.21    1.04
  -1   7 -11   -0.94    1.11
  -2   7 -11    0.27    1.20
   2  -7  11    0.92    0.95
  -3   7 -11    0.61    1.19
   3  -7  11    0.85    0.98
   4  -7  11    1.70    1.14
   5  -7  11    2.37    1.18
   7   6 -11   -0.20    0.93
   6   6 -11    3.54    1.04
   5   6 -11    0.66    0.91
   4   6 -11    2.59    0.96
   3   6 -11    0.45    0.87
   2   6 -11   -1.19    0.87
   1   6 -11    4.54    1.11
   0   6 -11    1.16    1.07
  -1   6 -11    9.94    1.39
   1  -6  11    7.88    1.08
  -2   6 -11   -0.20    1.07
   2  -6  11    1.17    0.87
  -3   6 -11   -0.08    1.13
   3  -6  11    1.22    0.94
  -4   6 -11   -0.87    1.10
   4  -6  11    0.35    1.01
   5  -6  11    1.18    1.10
   6  -6  11    0.96    1.18
   7   5 -11    1.62    0.92
   6   5 -11    1.32    0.89
   5   5 -11    0.01    0.80
   4   5 -11    1.13    0.90
   3   5 -11    7.86    1.13
   2   5 -11    0.84    0.82
   1   5 -11   17.58    1.44
   0   5 -11    0.64    0.95
   0  -5  11    1.22    0.75
  -1   5 -11    5.92    1.15
   1  -5  11    6.48    1.01
  -2   5 -11    7.48    1.26
   2  -5  11    5.04    1.01
  -3   5 -11    0.37    1.03
   3  -5  11    0.08    0.87
   3  -5  11    0.39    0.90
  -4   5 -11    2.44    1.11
   4  -5  11    2.84    0.97
   4  -5  11    1.78    0.97
   5  -5  11    1.33    0.99
   5  -5  11    0.45    0.99
   6  -5  11    0.95    1.05
   6  -5  11    0.16    1.08
   7  -5  11    0.22    1.14
   8   4 -11   -0.75    0.88
   7   4 -11   -1.24    0.82
   6   4 -11    0.16    0.80
   5   4 -11    2.15    0.84
   4   4 -11    2.60    0.82
   3   4 -11    6.32    1.01
   2   4 -11    0.68    0.80
   1   4 -11   14.06    1.29
  -1  -4  11   12.65    1.04
   0   4 -11    0.16    0.84
   0  -4  11    1.13    0.71
   0  -4  11   -0.10    0.77
  -1   4 -11    1.21    0.93
   1  -4  11    1.94    0.83
  -2   4 -11    1.88    1.00
   2  -4  11    3.21    0.93
  -3   4 -11    0.48    0.96
   3  -4  11   -1.07    0.79
  -4   4 -11    1.62    1.00
   4  -4  11   -0.02    0.88
   5  -4  11    1.33    0.95
   6  -4  11   -0.70    0.93
   7  -4  11    1.26    1.09
   7  -4  11    0.63    1.04
   8  -4  11    0.38    1.11
   8  -4  11   -0.35    1.05
   8   3 -11    1.63    0.89
   7   3 -11    1.06    0.79
   6   3 -11    5.51    0.96
   5   3 -11    1.28    0.79
   4   3 -11    0.88    0.75
   3   3 -11    1.13    0.74
   2   3 -11    1.19    0.74
  -2  -3  11   -0.72    0.59
   1   3 -11   17.07    1.36
  -1  -3  11   17.85    1.36
   0   3 -11   -0.76    0.63
   0   3 -11   -0.58    0.79
   0  -3  11   -0.73    0.74
  -1   3 -11    1.12    0.86
  -1   3 -11   -1.41    0.66
   1  -3  11   -0.21    0.72
  -2   3 -11    1.06    0.88
   2  -3  11    0.48    0.78
  -3   3 -11   -0.08    0.88
   3  -3  11    0.22    0.79
  -4   3 -11    4.43    1.03
   4  -3  11    3.65    0.98
   5  -3  11    0.08    0.85
   6  -3  11    1.67    0.96
   7  -3  11   -0.19    0.93
   8  -3  11   -0.66    0.98
   8   2 -11    0.79    0.82
   7   2 -11    3.95    0.90
   6   2 -11    9.88    1.06
   5   2 -11    3.23    0.82
   4   2 -11    4.16    0.83
   3   2 -11    1.94    0.77
   2   2 -11    6.74    0.91
   2   2 -11    5.63    0.55
  -2  -2  11    7.10    0.85
   1   2 -11    1.65    0.80
   1   2 -11    1.96    0.55
  -1  -2  11    2.01    0.75
   0   2 -11    2.66    0.90
   0   2 -11    2.54    0.66
   0  -2  11    3.41    0.84
  -1   2 -11    9.08    1.10
  -1   2 -11    9.68    0.99
   1  -2  11    9.67    1.01
  -2   2 -11   10.20    1.11
  -2   2 -11   10.00    1.12
   2  -2  11   10.96    1.12
  -3   2 -11    0.09    0.82
   3  -2  11    0.22    0.77
  -4   2 -11   22.58    1.62
   4  -2  11   21.15    1.65
   5  -2  11    1.23    0.86
   6  -2  11   -0.15    0.86
   7  -2  11    2.91    0.96
   8  -2  11   -0.84    0.90
   9  -2  11    1.86    1.04
   9   1 -11    0.82    0.95
   8   1 -11   -0.22    0.84
   7   1 -11    0.51    0.78
   6   1 -11   13.16    1.19
   5   1 -11    2.72    0.78
   4   1 -11    9.71    1.01
   3   1 -11    0.17    0.69
  -3  -1  11   -0.40    0.55
   2   1 -11    2.54    0.81
  -2  -1  11    3.35    0.77
   1   1 -11    3.95    0.49
   1   1 -11    3.17    0.81
  -1  -1  11    3.88    0.79
   0   1 -11   -0.22    0.48
   0   1 -11   -1.12    0.69
   0  -1  11   -0.48    0.72
  -1   1 -11    1.86    0.65
  -1   1 -11    2.09    0.86
   1  -1  11    2.10    0.78
  -2   1 -11    6.44    0.98
  -2   1 -11    4.86    0.85
   2  -1  11    5.61    0.92
  -3   1 -11    9.96    1.08
   3  -1  11    9.66    1.08
  -4   1 -11    2.27    0.83
   4  -1  11    2.17    0.80
   5  -1  11    0.16    0.81
   6  -1  11    1.30    0.85
   7  -1  11    5.96    1.07
   8  -1  11    0.79    0.89
   9  -1  11    0.78    0.94
   9   0 -11    0.57    0.96
   8   0 -11    1.92    0.92
   7   0 -11    2.31    0.88
   6   0 -11    6.59    0.98
   5   0 -11    5.30    0.88
   4   0 -11   -0.06    0.67
   3   0 -11    5.25    0.85
  -3   0  11    5.49    0.75
   2   0 -11    0.52    0.73
  -2   0  11    0.31    0.65
   1   0 -11   29.40    1.62
  -1   0  11   29.81    1.62
   0   0 -11    8.92    1.02
   0   0  11    8.84    0.96
  -1   0 -11    5.26    0.90
   1   0  11    5.51    0.89
  -2   0 -11   -0.49    0.71
  -2   0 -11   -0.26    0.56
   2   0  11   -0.80    0.73
  -3   0 -11    4.33    0.89
   3   0  11    4.60    0.92
  -4   0 -11    9.03    0.98
   4   0  11    9.70    1.05
   5   0  11   -0.04    0.75
   6   0  11   -0.88    0.76
   7   0  11    2.41    0.87
   8   0  11   -0.34    0.82
   9   0  11    1.59    0.93
   9  -1 -11    0.31    0.95
   8  -1 -11    0.57    0.89
   7  -1 -11    1.76    0.85
   6  -1 -11    1.44    0.78
   5  -1 -11    0.22    0.73
   4  -1 -11    2.00    0.74
   3  -1 -11   12.56    1.13
  -3   1  11   13.21    1.00
   2  -1 -11   22.24    1.41
  -2   1  11   18.62    1.41
   1  -1 -11   -0.21    0.73
  -1   1  11   -0.64    0.70
   0  -1 -11   25.21    1.50
   0   1  11   23.88    1.49
  -1  -1 -11    3.42    0.82
   1   1  11    3.04    0.83
  -2  -1 -11   12.42    1.08
   2   1  11   11.78    1.13
   2   1  11    9.16    1.03
  -3  -1 -11   41.58    1.89
   3   1  11   42.34    2.41
   3   1  11   40.17    1.92
  -4  -1 -11    9.51    0.94
   4   1  11    8.22    1.04
   4   1  11    9.97    1.30
   5   1  11    5.74    1.31
   5   1  11    3.48    0.88
   6   1  11    0.59    1.19
   6   1  11    0.91    0.77
   7   1  11   -0.02    0.75
   8   1  11    0.35    0.83
   9   1  11    0.03    0.84
   8  -2 -11   -0.46    0.91
   7  -2 -11   -0.12    0.84
   6  -2 -11    1.11    0.83
   5  -2 -11    1.36    0.78
   4  -2 -11    7.08    0.96
   3  -2 -11   -0.71    0.68
  -3   2  11   -0.05    0.67
   2  -2 -11   14.54    1.17
  -2   2  11   14.10    1.11
   1  -2 -11    2.84    0.81
  -1   2  11    1.80    0.78
   0  -2 -11    0.20    0.75
   0   2  11    0.76    0.50
   0   2  11    0.23    0.72
  -1  -2 -11  113.90    3.61
   1   2  11  112.31    3.66
   1   2  11  109.76    4.15
  -2  -2 -11   13.41    1.07
   2   2  11   10.51    1.11
   2   2  11   11.64    1.09
  -3  -2 -11   43.17    1.87
   3   2  11   41.51    1.98
   3   2  11   46.68    2.47
  -4  -2 -11    0.40    0.61
   4   2  11   -0.33    0.88
   4   2  11    0.71    0.65
   5   2  11   -0.14    0.97
   5   2  11   -0.44    0.66
   6   2  11    5.09    1.35
   6   2  11    2.69    0.83
   7   2  11   -0.33    0.76
   7   2  11    0.03    1.22
   8   2  11    4.25    0.97
   8   2  11    4.31    1.77
   9   2  11    0.71    0.86
   8  -3 -11   -0.36    0.98
   7  -3 -11    1.86    0.96
   6  -3 -11    0.55    0.86
   5  -3 -11    3.28    0.90
   4  -3 -11    0.05    0.75
   3  -3 -11    1.99    0.82
  -3   3  11    1.46    0.75
   2  -3 -11    6.76    0.97
  -2   3  11    9.19    1.01
   1  -3 -11   21.63    1.51
  -1   3  11   22.16    1.17
  -1   3  11   21.69    1.52
   0  -3 -11    0.75    0.77
   0   3  11    0.89    0.59
   0   3  11    0.04    0.75
  -1  -3 -11   21.13    1.46
   1   3  11   22.41    1.55
   1   3  11   19.16    1.51
  -2  -3 -11   22.09    1.45
   2   3  11   23.14    1.58
   2   3  11   25.77    1.79
  -3  -3 -11    0.31    0.66
   3   3  11    0.96    0.88
   3   3  11    0.95    0.76
   4   3  11   10.39    1.08
   4   3  11    8.24    1.30
   5   3  11   -0.74    0.66
   5   3  11    1.03    1.03
   6   3  11   10.06    1.05
   6   3  11   10.99    1.58
   7   3  11    0.45    0.73
   7   3  11   -0.15    1.18
   8   3  11    2.24    0.88
   9   3  11   -1.58    0.80
   8  -4 -11   -0.06    0.99
   7  -4 -11    9.73    1.30
   6  -4 -11    5.39    1.08
   5  -4 -11    0.46    0.89
   4  -4 -11    5.76    0.99
   3  -4 -11   -0.47    0.77
  -3   4  11    0.29    0.79
   2  -4 -11   35.58    1.86
  -2   4  11   34.71    1.87
   1  -4 -11    9.85    1.08
  -1   4  11   11.02    1.12
   0  -4 -11    6.18    0.96
   0   4  11    6.20    1.01
  -1  -4 -11    0.71    0.75
   1   4  11    0.59    0.72
   1   4  11    1.45    0.86
  -2  -4 -11    9.10    0.94
   2   4  11   10.61    1.15
   2   4  11    9.35    1.14
  -3  -4 -11   13.11    0.98
   3   4  11   12.93    1.17
   3   4  11   12.03    1.38
   4   4  11    3.14    0.82
   4   4  11    3.86    1.15
   5   4  11    0.82    1.02
   5   4  11    0.74    0.71
   6   4  11    1.48    1.21
   6   4  11    1.19    0.76
   7   4  11    4.18    0.89
   7   4  11    3.50    1.35
   8   4  11    2.79    0.85
   9   4  11   -0.54    0.79
   8  -5 -11    2.13    1.19
   7  -5 -11    3.68    1.24
   6  -5 -11   -0.16    0.96
   5  -5 -11    0.96    0.93
   4  -5 -11   11.48    1.30
   3  -5 -11    4.47    0.96
  -3   5  11    5.64    1.00
   2  -5 -11   11.63    1.19
  -2   5  11   11.23    1.23
   1  -5 -11    3.18    0.88
  -1   5  11    1.29    0.90
   0  -5 -11   -0.64    0.71
   0   5  11    0.62    0.87
  -1  -5 -11   22.60    1.51
   1   5  11   21.02    1.61
  -2  -5 -11   19.16    1.33
   2   5  11   17.84    1.38
   3   5  11   13.83    1.24
   3   5  11   12.39    1.40
   4   5  11    9.00    1.38
   4   5  11    5.82    0.95
   5   5  11    0.11    1.07
   5   5  11    1.72    0.82
   6   5  11    5.01    1.36
   6   5  11    2.82    0.85
   7   5  11    0.75    0.78
   7   5  11    0.66    1.25
   8   5  11    1.07    0.83
   9   5  11   -0.43    0.77
   7  -6 -11    4.33    1.38
   6  -6 -11    0.35    1.10
   5  -6 -11    1.80    1.08
   4  -6 -11    3.81    1.11
   3  -6 -11    1.54    0.94
  -3   6  11   -0.67    0.91
   2  -6 -11   20.43    1.56
  -2   6  11   19.92    1.58
   1  -6 -11    4.57    0.98
  -1   6  11    2.54    0.99
   0  -6 -11   12.24    1.20
   0   6  11   11.47    1.30
  -1  -6 -11   12.31    1.15
   1   6  11    7.60    1.15
  -2  -6 -11    0.85    0.73
   2   6  11    1.20    0.89
   3   6  11   17.40    1.41
   4   6  11    1.48    0.83
   4   6  11    1.32    1.05
   5   6  11    8.24    1.49
   5   6  11    5.40    0.98
   6   6  11    3.10    0.89
   6   6  11    1.29    1.26
   7   6  11    1.99    0.89
   8   6  11    1.38    0.83
   7  -7 -11   -0.58    1.22
   6  -7 -11   -0.30    1.21
   5  -7 -11    1.09    1.18
   4  -7 -11    5.22    1.23
   3  -7 -11   -0.88    0.98
  -3   7  11   -0.10    1.03
   2  -7 -11    6.03    1.15
  -2   7  11    5.58    1.23
   1  -7 -11    0.28    0.92
  -1   7  11    0.35    1.04
   0  -7 -11    3.67    0.99
   0   7  11    3.69    1.12
  -1  -7 -11   18.41    1.36
   1   7  11   20.42    1.60
   2   7  11   -0.26    0.89
   3   7  11   17.06    1.48
   4   7  11   -0.32    0.83
   5   7  11   -0.60    0.78
   5   7  11    0.61    1.08
   6   7  11    5.45    1.05
   6   7  11    7.49    1.61
   7   7  11   -1.58    0.80
   8   7  11    3.50    0.99
   6  -8 -11    0.45    1.31
   5  -8 -11   -0.22    1.26
   4  -8 -11    0.55    1.15
   3  -8 -11   -0.27    1.11
  -3   8  11    1.14    1.21
   2  -8 -11    4.38    1.14
  -2   8  11    7.80    1.35
   1  -8 -11    0.54    1.03
  -1   8  11    2.00    1.13
   0  -8 -11    1.12    0.95
   0   8  11    0.24    1.07
   1   8  11    4.80    1.21
   2   8  11    3.17    1.05
   3   8  11    0.23    0.95
   4   8  11    3.19    1.05
   5   8  11    1.70    0.94
   6   8  11    4.82    1.10
   7   8  11    2.08    0.98
   5  -9 -11    3.34    1.52
   4  -9 -11    0.45    1.33
   3  -9 -11    6.23    1.46
  -3   9  11    4.60    1.46
   2  -9 -11    0.46    1.13
  -2   9  11   -0.23    1.21
   1  -9 -11    4.58    1.24
  -1   9  11    4.78    1.32
   0   9  11    2.93    1.25
   1   9  11    1.66    1.14
   2   9  11    1.03    1.09
   3   9  11    0.43    1.00
   4   9  11    0.11    0.98
   5   9  11    0.28    0.98
   6   9  11    1.30    0.96
   3 -10 -11    5.46    1.54
  -2  10  11    2.58    1.43
  -1  10  11   -0.33    1.20
   0  10  11    2.11    1.30
   1  10  11    2.88    1.27
   2  10  11    7.73    1.41
   3  10  11    0.58    1.05
   4  10  11   -0.20    1.01
   5  10  11   -0.81    0.99
  -1  11  11    1.69    1.48
   0  11  11    2.60    1.33
   1  11  11   -0.01    1.21
   2  11  11    0.41    1.16
   3  11  11   -0.04    1.15
   1   9 -12   -0.16    1.34
   0   9 -12   -1.68    1.33
   4   8 -12    0.69    1.11
   3   8 -12   -0.23    1.13
   2   8 -12    2.61    1.26
   1   8 -12    0.98    1.23
   0   8 -12    0.06    1.27
  -1   8 -12   -0.68    1.31
  -2   8 -12   -0.14    1.35
  -3   8 -12    0.44    1.41
   5   7 -12   -1.41    0.97
   4   7 -12    2.86    1.12
   3   7 -12    0.69    1.03
   2   7 -12    0.82    1.07
   1   7 -12    0.03    1.05
   0   7 -12   -0.17    1.15
  -1   7 -12    4.20    1.35
  -2   7 -12    0.57    1.31
  -3   7 -12    3.02    1.37
   3  -7  12    2.20    1.09
   4  -7  12   -0.16    1.09
   5  -7  12   -0.20    1.13
   6   6 -12    0.60    0.99
   5   6 -12    1.36    1.01
   4   6 -12   -1.22    0.87
   3   6 -12    0.94    0.94
   2   6 -12   -1.05    0.92
   1   6 -12    2.34    1.06
   0   6 -12   -0.38    1.07
  -1   6 -12   12.01    1.47
  -2   6 -12   -1.13    1.11
   2  -6  12   -0.13    0.88
  -3   6 -12    3.33    1.25
   3  -6  12    1.57    1.02
   4  -6  12    0.78    1.09
   5  -6  12    0.61    1.14
   6  -6  12    3.21    1.31
   7   5 -12    1.56    0.95
   6   5 -12    0.76    0.94
   5   5 -12   -0.14    0.91
   4   5 -12    0.64    0.89
   3   5 -12    1.00    0.94
   2   5 -12    3.79    1.02
   1   5 -12   -0.51    0.93
   0   5 -12    1.12    0.98
  -1   5 -12    0.37    1.04
   1  -5  12    0.56    0.86
  -2   5 -12   -0.44    1.05
   2  -5  12    0.59    0.87
   2  -5  12    0.88    0.90
  -3   5 -12   -0.62    1.07
   3  -5  12   -0.87    0.82
   3  -5  12    0.22    0.89
  -4   5 -12   -0.86    1.09
   4  -5  12    1.44    1.05
   4  -5  12   -0.08    1.00
   5  -5  12   -0.48    1.00
   5  -5  12   -0.62    0.96
   6  -5  12    3.79    1.14
   6  -5  12    2.65    1.19
   7  -5  12    0.25    1.15
   7   4 -12    0.22    0.91
   6   4 -12    0.59    0.90
   5   4 -12    0.77    0.85
   4   4 -12    6.63    0.98
   3   4 -12   12.87    1.27
   2   4 -12    6.46    1.09
   1   4 -12    3.27    0.97
   0   4 -12    0.57    0.90
   0  -4  12    0.87    0.81
   0  -4  12    1.23    0.74
  -1   4 -12    3.55    1.08
   1  -4  12    3.55    0.92
  -2   4 -12    9.81    1.30
   2  -4  12    8.85    1.14
  -3   4 -12    1.67    1.04
   3  -4  12    1.18    0.96
  -4   4 -12    0.23    1.05
   4  -4  12   -0.32    0.94
   5  -4  12   -0.60    0.96
   6  -4  12    0.62    1.03
   7  -4  12    0.30    1.09
   7  -4  12    0.74    1.09
   8   3 -12   -0.85    0.90
   7   3 -12    0.53    0.89
   6   3 -12    0.70    0.86
   5   3 -12    5.99    1.03
   4   3 -12    0.09    0.78
   3   3 -12   11.52    1.18
   2   3 -12    5.43    0.96
   1   3 -12    0.45    0.86
   1   3 -12   -0.56    0.58
  -1  -3  12    0.96    0.74
   0   3 -12   11.77    1.11
   0   3 -12   13.29    1.29
   0  -3  12   13.53    1.19
  -1   3 -12    2.50    0.95
   1  -3  12    4.93    0.93
  -2   3 -12    9.01    1.18
   2  -3  12    8.01    1.10
  -3   3 -12    1.26    0.96
   3  -3  12    1.42    0.88
  -4   3 -12    0.35    0.95
   4  -3  12   -0.32    0.81
   5  -3  12    0.56    0.93
   6  -3  12    1.03    0.95
   7  -3  12    1.89    1.10
   8  -3  12    0.65    1.11
   8   2 -12   -0.32    0.85
   7   2 -12    0.06    0.84
   6   2 -12    1.11    0.82
   5   2 -12    3.29    0.91
   4   2 -12    5.25    0.96
   3   2 -12    2.41    0.83
   2   2 -12   28.47    1.72
  -2  -2  12   27.34    1.55
   1   2 -12    0.02    0.48
   1   2 -12   -0.42    0.75
  -1  -2  12    0.13    0.72
   0   2 -12    8.50    1.11
   0   2 -12    8.22    0.88
   0  -2  12    9.31    1.03
  -1   2 -12    4.69    0.83
  -1   2 -12    5.81    1.02
   1  -2  12    6.07    0.93
  -2   2 -12    1.47    0.91
   2  -2  12    2.84    0.85
  -3   2 -12    6.81    1.11
   3  -2  12    5.68    1.04
  -4   2 -12    0.69    0.89
   4  -2  12    0.14    0.84
   5  -2  12    5.39    1.07
   6  -2  12   -0.61    0.86
   7  -2  12    3.76    1.03
   8  -2  12    1.08    1.02
   8   1 -12    3.52    1.03
   7   1 -12    0.84    0.85
   6   1 -12    0.38    0.79
   5   1 -12    2.83    0.83
   4   1 -12    1.75    0.79
   3   1 -12    0.42    0.74
   2   1 -12    1.25    0.81
  -2  -1  12    1.46    0.75
   1   1 -12    8.54    1.05
  -1  -1  12    8.91    0.97
   0   1 -12    1.53    0.84
   0   1 -12    0.48    0.49
   0  -1  12    1.05    0.77
  -1   1 -12   12.94    1.23
  -1   1 -12   11.88    1.19
   1  -1  12   13.00    1.15
  -2   1 -12    0.55    0.82
  -2   1 -12    0.69    0.66
   2  -1  12    1.04    0.84
  -3   1 -12    4.97    0.96
   3  -1  12    4.24    0.91
  -4   1 -12    2.60    0.89
   4  -1  12    2.98    0.92
   5  -1  12   10.98    1.19
   6  -1  12    6.00    1.10
   7  -1  12    2.96    1.01
   8  -1  12    3.47    1.02
   8   0 -12    6.61    1.18
   7   0 -12   -0.46    0.83
   6   0 -12    2.34    0.85
   5   0 -12   12.00    1.19
   4   0 -12    7.24    0.97
   3   0 -12    1.62    0.76
   2   0 -12   13.08    1.18
  -2   0  12   13.95    1.09
   1   0 -12    0.61    0.76
  -1   0  12    0.82    0.76
   0   0 -12    3.31    0.86
   0   0  12    2.00    0.80
  -1   0 -12   15.35    1.27
   1   0  12   13.87    1.19
  -2   0 -12    1.58    0.86
   2   0  12   -0.31    0.73
  -3   0 -12    0.32    0.78
   3   0  12    0.20    0.76
  -4   0 -12    6.79    0.95
   4   0  12    5.50    1.00
   5   0  12    6.33    1.06
   6   0  12    1.16    0.86
   7   0  12    0.00    0.83
   8   0  12    0.54    0.89
   9   0  12    0.91    0.96
   8  -1 -12    7.24    1.16
   7  -1 -12    0.93    0.90
   6  -1 -12    1.59    0.86
   5  -1 -12    8.44    1.08
   4  -1 -12    0.32    0.74
   3  -1 -12   20.01    1.48
  -3   1  12   18.20    1.20
   2  -1 -12    0.75    0.76
  -2   1  12    0.23    0.72
   1  -1 -12   22.84    1.55
  -1   1  12   25.32    1.59
   0  -1 -12   34.48    1.86
   0   1  12   36.36    1.87
  -1  -1 -12    9.59    1.06
   1   1  12    9.60    1.07
  -2  -1 -12   15.37    1.26
   2   1  12   16.86    1.34
  -3  -1 -12    1.64    0.78
   3   1  12    0.68    0.78
  -4  -1 -12    4.98    0.84
   4   1  12    4.29    1.13
   4   1  12    3.45    0.86
   5   1  12   -1.17    1.08
   5   1  12    1.14    0.83
   6   1  12    2.57    0.91
   7   1  12    0.54    0.84
   8   1  12    0.05    0.88
   9   1  12   -0.34    0.92
   8  -2 -12    1.74    1.01
   7  -2 -12    0.46    0.88
   6  -2 -12    2.68    0.90
   5  -2 -12   13.36    1.28
   4  -2 -12   -0.24    0.76
   3  -2 -12   22.94    1.61
  -3   2  12   20.36    1.48
   2  -2 -12    3.24    0.88
  -2   2  12    4.78    0.86
   1  -2 -12    0.78    0.80
  -1   2  12    0.39    0.78
   0  -2 -12   63.24    2.49
   0   2  12   63.55    2.54
  -1  -2 -12    0.77    0.78
   1   2  12    1.46    0.71
   1   2  12    0.84    0.77
  -2  -2 -12   21.48    1.49
   2   2  12   24.85    1.76
   2   2  12   23.23    1.60
  -3  -2 -12   -0.09    0.70
   3   2  12    0.28    0.74
   3   2  12   -0.13    0.85
   4   2  12    0.83    0.75
   4   2  12    0.79    0.96
   5   2  12   29.56    1.76
   5   2  12   29.26    2.53
   6   2  12    2.49    1.26
   6   2  12    3.25    0.90
   7   2  12    5.55    1.00
   7   2  12    4.10    1.51
   8   2  12    1.14    0.86
   9   2  12    0.26    0.91
   8  -3 -12    1.43    1.06
   7  -3 -12    0.02    0.96
   6  -3 -12    0.78    0.87
   5  -3 -12    2.15    0.88
   4  -3 -12   -0.19    0.81
   3  -3 -12    0.06    0.79
  -3   3  12    0.85    0.79
   2  -3 -12   11.61    1.15
  -2   3  12   12.99    1.18
   1  -3 -12    1.01    0.77
  -1   3  12    0.08    0.43
  -1   3  12    0.39    0.83
   0  -3 -12   22.06    1.63
   0   3  12   19.67    1.46
   0   3  12   23.11    1.41
  -1  -3 -12    0.90    0.78
   1   3  12    1.44    0.71
   1   3  12    2.17    0.86
  -2  -3 -12    0.51    0.73
   2   3  12    0.90    0.81
   2   3  12    0.97    0.81
  -3  -3 -12   17.94    1.28
   3   3  12   13.83    1.25
   3   3  12   15.76    1.46
   4   3  12    0.05    0.95
   4   3  12   -0.45    0.73
   5   3  12   37.23    2.61
   5   3  12   33.49    1.86
   6   3  12   -0.56    1.12
   6   3  12    0.00    0.74
   7   3  12    0.07    1.28
   7   3  12    0.29    0.78
   8   3  12    2.01    0.92
   9   3  12    0.07    0.88
   8  -4 -12    0.66    1.12
   7  -4 -12    2.06    1.11
   6  -4 -12    0.69    0.95
   5  -4 -12    0.57    0.93
   4  -4 -12    3.79    1.00
   3  -4 -12    0.34    0.82
  -3   4  12   -0.17    0.83
   2  -4 -12    0.93    0.83
  -2   4  12    2.11    0.45
  -2   4  12    1.33    0.90
   1  -4 -12    0.11    0.81
  -1   4  12    0.16    0.52
  -1   4  12    1.10    0.84
   0  -4 -12    0.15    0.79
   0   4  12    1.30    0.63
   0   4  12    0.78    0.83
  -1  -4 -12   -0.73    0.73
   1   4  12   -0.06    0.69
   1   4  12    0.77    0.78
  -2  -4 -12   -0.45    0.67
   2   4  12   -0.14    0.78
   2   4  12    0.22    0.76
  -3  -4 -12    5.66    0.84
   3   4  12    5.70    0.95
   3   4  12    7.59    1.20
   4   4  12   -1.08    0.70
   4   4  12    0.18    0.98
   5   4  12    3.59    0.93
   5   4  12    5.43    1.29
   6   4  12   -1.55    1.13
   6   4  12   -0.56    0.74
   7   4  12   -1.83    1.22
   7   4  12   -0.68    0.72
   8   4  12    0.02    0.81
   7  -5 -12    1.36    1.17
   6  -5 -12   10.43    1.49
   5  -5 -12    2.60    1.08
   4  -5 -12   20.23    1.63
   3  -5 -12    4.08    1.06
  -3   5  12    4.29    1.02
   2  -5 -12    4.30    1.00
  -2   5  12    2.51    0.94
   1  -5 -12   13.19    1.31
  -1   5  12   13.35    1.30
   0  -5 -12    1.39    0.84
   0   5  12    1.79    0.96
  -1  -5 -12   21.95    1.54
   1   5  12   17.10    1.42
  -2  -5 -12   -0.01    0.72
   2   5  12    1.22    0.86
   2   5  12    0.16    0.85
   3   5  12    0.36    0.93
   3   5  12    0.96    0.84
   4   5  12    2.94    1.16
   4   5  12    0.71    0.84
   5   5  12   -1.02    1.01
   5   5  12   -0.66    0.77
   6   5  12    1.94    1.27
   6   5  12    4.64    0.93
   7   5  12    1.06    0.84
   7   5  12   -0.72    1.28
   8   5  12    0.37    0.82
   7  -6 -12    1.89    1.28
   6  -6 -12    5.63    1.40
   5  -6 -12    3.17    1.24
   4  -6 -12    2.39    1.03
   3  -6 -12    4.44    1.13
  -3   6  12    5.26    1.16
   2  -6 -12   10.81    1.32
  -2   6  12    9.77    1.28
   1  -6 -12   32.23    2.00
  -1   6  12   31.51    2.02
   0  -6 -12    7.76    1.10
   0   6  12    8.50    1.24
  -1  -6 -12   12.75    1.21
   1   6  12    7.43    1.19
   2   6  12    8.20    1.18
   3   6  12    1.67    0.98
   3   6  12    1.36    0.89
   4   6  12   26.77    2.25
   4   6  12   17.97    1.49
   5   6  12    1.38    1.17
   5   6  12    0.17    0.80
   6   6  12    1.76    0.90
   6   6  12    3.25    1.38
   7   6  12    0.81    0.84
   8   6  12   -0.33    0.86
   6  -7 -12   -0.98    1.17
   5  -7 -12   -1.69    1.18
   4  -7 -12    0.79    1.19
   3  -7 -12    0.64    1.07
  -3   7  12    1.35    1.07
   2  -7 -12    6.46    1.24
  -2   7  12    6.94    1.28
   1  -7 -12    6.57    1.16
  -1   7  12    7.12    1.26
   0  -7 -12    3.85    1.00
   0   7  12    3.31    1.17
  -1  -7 -12    0.01    0.93
   1   7  12   -0.39    0.98
   2   7  12    3.84    1.12
   3   7  12    2.35    1.02
   4   7  12    4.87    1.22
   4   7  12    4.00    1.05
   5   7  12    4.37    1.32
   5   7  12    1.43    0.94
   6   7  12    0.61    0.89
   6   7  12   -1.28    1.34
   7   7  12    1.10    0.93
   5  -8 -12    1.48    1.35
   4  -8 -12    0.43    1.27
   3  -8 -12    2.91    1.18
  -3   8  12   -0.69    1.20
   2  -8 -12   -0.76    1.08
  -2   8  12   -0.21    1.17
   1  -8 -12    5.68    1.22
  -1   8  12    3.50    1.27
   0  -8 -12    0.32    1.05
   0   8  12    0.72    1.11
   1   8  12    0.32    1.08
   2   8  12   -0.67    0.93
   3   8  12    7.15    1.22
   4   8  12    3.83    1.08
   5   8  12    0.34    1.17
   5   8  12   -0.50    0.91
   6   8  12    1.36    0.97
   7   8  12    0.03    0.90
   4  -9 -12    5.45    1.53
   3  -9 -12    2.46    1.35
   2  -9 -12    1.06    1.26
  -2   9  12    0.07    1.32
  -1   9  12    3.20    1.28
   0   9  12    0.81    1.16
   1   9  12   -2.10    1.04
   2   9  12   -0.84    1.06
   3   9  12   -0.48    1.04
   4   9  12    2.56    1.12
   5   9  12    0.94    1.02
   6   9  12    0.06    0.96
  -2  10  12    0.46    1.40
  -1  10  12    1.83    1.34
   0  10  12   -0.33    1.29
   1  10  12    1.45    1.28
   2  10  12   -1.45    1.05
   3  10  12   -0.24    1.14
   4  10  12    1.97    1.17
   1  11  12   -0.45    1.27
   2   8 -13   -1.37    1.19
   1   8 -13    1.22    1.30
   0   8 -13   -0.81    1.34
  -1   8 -13    1.93    1.42
  -2   8 -13    0.16    1.39
   4   7 -13    0.00    1.06
   3   7 -13    0.13    1.11
   2   7 -13    2.44    1.25
   1   7 -13    1.76    1.28
   0   7 -13    0.63    1.19
  -1   7 -13    1.32    1.34
  -2   7 -13    0.94    1.35
  -3   7 -13   -0.66    1.28
   4  -7  13    1.26    1.25
   5   6 -13    0.93    1.03
   4   6 -13    0.35    1.00
   3   6 -13    0.17    0.99
   2   6 -13   -0.12    1.05
   1   6 -13   -0.10    1.04
   0   6 -13    1.47    1.13
  -1   6 -13    3.06    1.23
  -2   6 -13    4.83    1.33
   2  -6  13    3.88    1.16
  -3   6 -13    0.36    1.27
   3  -6  13    0.78    1.05
   4  -6  13    3.48    1.22
   5  -6  13    0.05    1.19
   6   5 -13    0.68    0.99
   5   5 -13    0.26    0.97
   4   5 -13    1.22    0.95
   3   5 -13   -0.63    0.88
   2   5 -13   -0.28    0.95
   1   5 -13   -0.03    0.97
   0   5 -13    2.54    1.14
  -1   5 -13    0.17    1.10
   1  -5  13    0.08    0.86
  -2   5 -13    4.53    1.26
   2  -5  13    2.76    0.99
   2  -5  13    2.61    1.03
  -3   5 -13    3.10    1.24
   3  -5  13    1.18    0.99
   3  -5  13    3.40    1.10
   4  -5  13    1.56    1.04
   4  -5  13    0.30    0.99
   5  -5  13    0.98    1.10
   5  -5  13    0.12    1.11
   6  -5  13   -1.30    1.15
   6  -5  13   -0.34    1.12
   7   4 -13    1.43    1.02
   6   4 -13    3.23    1.04
   5   4 -13    1.95    0.94
   4   4 -13    0.40    0.84
   3   4 -13    0.54    0.89
   2   4 -13    0.70    0.97
   1   4 -13    3.89    1.09
   0   4 -13    0.18    0.98
   0  -4  13    1.12    0.78
   0  -4  13    1.72    0.87
  -1   4 -13   -0.41    0.98
   1  -4  13    1.08    0.88
  -2   4 -13    0.99    1.01
   2  -4  13   -0.02    0.88
  -3   4 -13    0.25    1.07
   3  -4  13   -0.47    0.92
  -4   4 -13   -0.63    1.13
   4  -4  13   -0.05    0.99
   5  -4  13    0.64    1.03
   6  -4  13   -0.02    1.10
   7  -4  13    0.80    1.16
   7  -4  13   -0.19    1.14
   7   3 -13    0.53    1.00
   6   3 -13    5.90    1.12
   5   3 -13    0.71    0.87
   4   3 -13    6.06    1.05
   3   3 -13    5.46    1.01
   2   3 -13    4.79    1.04
   1   3 -13   14.52    1.39
   0   3 -13    0.86    0.96
   0  -3  13    1.85    0.88
  -1   3 -13   10.05    1.25
   1  -3  13    9.86    1.12
  -2   3 -13    3.08    1.05
   2  -3  13   -0.55    0.82
  -3   3 -13    6.38    1.17
   3  -3  13    4.57    1.03
  -4   3 -13    2.49    1.07
   4  -3  13    1.87    1.00
   5  -3  13    1.80    1.00
   6  -3  13    0.36    1.02
   7  -3  13    1.71    1.10
   7   2 -13    1.95    1.00
   6   2 -13    5.86    1.09
   5   2 -13   -0.77    0.77
   4   2 -13    0.10    0.82
   3   2 -13    7.58    1.06
   2   2 -13   -0.48    0.80
   1   2 -13   30.43    1.85
  -1  -2  13   30.36    1.71
   0   2 -13    2.55    0.97
   0  -2  13    0.97    0.83
  -1   2 -13    9.85    1.01
  -1   2 -13    9.52    1.21
   1  -2  13    6.71    1.06
  -2   2 -13   11.11    1.25
   2  -2  13   11.74    1.22
  -3   2 -13    4.34    1.07
   3  -2  13    4.50    1.00
  -4   2 -13   10.12    1.24
   4  -2  13    7.48    1.14
   5  -2  13    0.64    0.92
   6  -2  13    2.44    1.04
   7  -2  13    0.05    0.95
   8  -2  13   -0.06    1.03
   8   1 -13    0.93    0.96
   7   1 -13    0.22    0.88
   6   1 -13    0.21    0.83
   5   1 -13    1.49    0.85
   4   1 -13    0.96    0.83
   3   1 -13    4.54    0.95
   2   1 -13    0.80    0.82
  -2  -1  13   -0.08    0.76
   1   1 -13   14.67    1.30
  -1  -1  13   14.13    1.21
   0   1 -13    1.15    0.46
   0   1 -13   -0.36    0.81
   0  -1  13    0.44    0.78
  -1   1 -13    2.69    0.65
  -1   1 -13    1.62    0.88
   1  -1  13    1.88    0.85
  -2   1 -13    8.32    1.12
   2  -1  13    6.47    1.01
  -3   1 -13    1.47    0.92
   3  -1  13    0.29    0.83
  -4   1 -13   12.96    1.26
   4  -1  13   12.08    1.27
   5  -1  13   -0.63    0.83
   6  -1  13    1.95    0.99
   7  -1  13    1.40    1.02
   8  -1  13    1.23    0.97
   8   0 -13    0.22    0.98
   7   0 -13    3.03    1.01
   6   0 -13    1.65    0.88
   5   0 -13    4.73    0.99
   4   0 -13    1.64    0.84
   3   0 -13    0.37    0.81
   2   0 -13    1.22    0.84
  -2   0  13    2.01    0.79
   1   0 -13   -1.17    0.76
  -1   0  13   -0.10    0.75
   0   0 -13    0.48    0.83
   0   0  13   -0.15    0.80
  -1   0 -13    1.15    0.88
   1   0  13    3.01    0.89
  -2   0 -13    6.96    1.08
   2   0  13    5.42    1.00
  -3   0 -13    3.01    0.90
   3   0  13    2.27    0.92
   4   0  13    3.50    1.03
   5   0  13    0.64    0.90
   6   0  13    1.39    0.94
   7   0  13    1.24    0.96
   8   0  13   -0.02    0.95
   8  -1 -13    2.14    1.05
   7  -1 -13    6.34    1.16
   6  -1 -13    4.68    1.02
   5  -1 -13    9.75    1.18
   4  -1 -13    6.38    1.04
   3  -1 -13   -0.13    0.78
   2  -1 -13    4.46    0.96
  -2   1  13    3.93    0.88
   1  -1 -13   -0.20    0.82
  -1   1  13    0.98    0.79
   0  -1 -13    3.20    0.91
   0   1  13    3.94    0.93
  -1  -1 -13    9.36    1.11
   1   1  13   10.10    1.12
  -2  -1 -13   -0.48    0.73
   2   1  13    0.11    0.84
  -3  -1 -13    6.90    1.01
   3   1  13    5.65    1.04
   4   1  13   -0.46    0.81
   5   1  13   -0.78    0.84
   6   1  13    0.49    0.86
   7   1  13    1.38    0.95
   8   1  13    0.26    0.94
   8  -2 -13    0.97    1.09
   7  -2 -13    4.33    1.13
   6  -2 -13    1.27    0.96
   5  -2 -13    0.64    0.89
   4  -2 -13    2.27    0.94
   3  -2 -13    9.42    1.12
   2  -2 -13   15.20    1.32
  -2   2  13   16.65    1.31
   1  -2 -13   14.22    1.30
  -1   2  13   15.34    1.26
   0  -2 -13   14.05    1.24
   0   2  13   12.31    1.18
  -1  -2 -13    8.04    1.01
   1   2  13    8.47    0.95
   1   2  13    7.15    1.03
  -2  -2 -13   -0.60    0.75
   2   2  13   -0.28    0.77
   2   2  13    0.17    0.80
  -3  -2 -13    4.38    0.89
   3   2  13    3.09    0.89
   3   2  13    4.03    1.06
   4   2  13    3.45    1.12
   4   2  13    2.40    0.88
   5   2  13    0.22    1.13
   5   2  13   -0.48    0.82
   6   2  13    4.49    1.03
   6   2  13    4.13    1.52
   7   2  13   -1.17    1.34
   7   2  13    2.64    0.96
   8   2  13    0.80    0.91
   7  -3 -13    0.59    0.99
   6  -3 -13    1.18    0.96
   5  -3 -13    2.20    1.00
   4  -3 -13    1.76    0.93
   3  -3 -13    8.45    1.15
  -3   3  13    7.47    1.06
   2  -3 -13    8.90    1.12
  -2   3  13    8.72    1.10
   1  -3 -13    0.28    0.85
  -1   3  13    0.54    0.86
   0  -3 -13    2.51    0.89
   0   3  13    1.58    0.61
   0   3  13    1.86    0.88
  -1  -3 -13    4.11    0.91
   1   3  13    2.46    0.77
   1   3  13    4.08    0.99
  -2  -3 -13   14.53    1.16
   2   3  13   12.27    1.23
   2   3  13   14.34    1.33
  -3  -3 -13   18.43    1.40
   3   3  13   14.97    1.51
   3   3  13   16.09    1.35
   4   3  13    1.93    1.11
   4   3  13    1.58    0.84
   5   3  13   -0.22    0.76
   5   3  13   -0.69    1.06
   6   3  13    3.99    0.93
   6   3  13    4.77    1.43
   7   3  13    1.12    1.44
   7   3  13    1.93    0.90
   8   3  13    3.37    1.01
   7  -4 -13    2.80    1.18
   6  -4 -13    1.45    1.09
   5  -4 -13    1.16    0.97
   4  -4 -13   -0.14    0.94
   3  -4 -13    1.33    0.92
  -3   4  13    0.47    0.89
   2  -4 -13    2.25    0.97
  -2   4  13    3.32    0.99
   1  -4 -13    3.84    0.99
  -1   4  13    2.59    0.96
  -1   4  13    2.62    0.59
   0  -4 -13    2.35    0.89
   0   4  13    1.38    0.66
   0   4  13    0.76    0.91
  -1  -4 -13    6.03    0.97
   1   4  13    4.41    1.02
   1   4  13    4.99    0.92
  -2  -4 -13    0.79    0.77
   2   4  13    0.18    0.83
   2   4  13    0.94    0.83
   3   4  13    2.13    1.04
   3   4  13    2.08    0.93
   4   4  13   -1.17    0.81
   4   4  13   -2.21    0.94
   5   4  13    0.15    1.11
   5   4  13    2.57    0.89
   6   4  13    7.10    1.05
   6   4  13    6.12    1.52
   7   4  13    0.94    0.85
   7   4  13   -0.06    1.39
   8   4  13    1.31    0.92
   7  -5 -13    6.08    1.42
   6  -5 -13   -0.48    1.08
   5  -5 -13    1.42    1.09
   4  -5 -13    0.16    1.01
   3  -5 -13   -1.24    0.94
  -3   5  13    0.34    1.01
   2  -5 -13   12.37    1.39
  -2   5  13   13.58    1.39
   1  -5 -13   -0.95    0.82
  -1   5  13    0.03    0.93
   0  -5 -13    4.19    0.98
   0   5  13    3.15    0.80
   0   5  13    2.20    0.99
  -1  -5 -13    2.84    0.91
   1   5  13    2.68    0.99
   1   5  13    3.42    0.89
  -2  -5 -13    1.01    0.79
   2   5  13    0.43    0.86
   2   5  13   -0.38    0.85
   3   5  13   14.59    1.58
   3   5  13   13.96    1.36
   4   5  13   -0.13    0.81
   4   5  13   -0.12    1.01
   5   5  13    2.25    1.18
   5   5  13    1.65    0.88
   6   5  13    0.97    1.34
   6   5  13    1.73    0.91
   7   5  13    0.85    0.92
   8   5  13   -0.25    0.80
   6  -6 -13    0.00    1.16
   5  -6 -13   -1.80    1.11
   4  -6 -13    2.49    1.11
   3  -6 -13    1.27    1.06
  -3   6  13    0.82    1.06
   2  -6 -13   10.09    1.34
  -2   6  13    7.02    1.23
   1  -6 -13    1.19    1.02
  -1   6  13    1.45    1.05
   0  -6 -13    0.20    0.93
   0   6  13    0.21    0.95
  -1  -6 -13   14.09    1.30
   1   6  13   12.99    1.42
   2   6  13   -0.11    0.91
   2   6  13    1.39    0.92
   3   6  13   16.81    1.54
   3   6  13   17.41    1.70
   4   6  13    2.57    1.19
   4   6  13    0.50    0.92
   5   6  13    2.00    1.27
   5   6  13    2.03    0.92
   6   6  13    0.33    1.28
   6   6  13    3.40    0.98
   7   6  13    0.12    0.87
   6  -7 -13    0.43    1.33
   5  -7 -13   -1.02    1.22
   4  -7 -13    1.33    1.23
   3  -7 -13    2.08    1.16
   2  -7 -13    3.39    1.18
  -2   7  13    1.26    1.12
   1  -7 -13    2.18    1.09
  -1   7  13    0.35    1.10
   0  -7 -13    6.43    1.17
   0   7  13    5.23    1.24
   1   7  13    6.19    1.26
   2   7  13    4.90    1.15
   3   7  13    1.09    1.03
   3   7  13   -0.95    0.91
   4   7  13   -0.52    0.86
   4   7  13   -0.16    1.10
   5   7  13    0.89    0.94
   5   7  13    2.14    1.30
   6   7  13    0.52    0.93
   7   7  13    1.51    0.96
   5  -8 -13   -0.45    1.31
   4  -8 -13    4.46    1.40
   3  -8 -13   -0.89    1.20
   2  -8 -13    7.01    1.37
  -2   8  13    6.55    1.46
   1  -8 -13    0.42    1.09
  -1   8  13   -1.30    1.12
   0   8  13    1.31    1.18
   1   8  13   -1.33    1.02
   2   8  13    0.98    1.10
   3   8  13   -0.54    1.04
   4   8  13    0.38    1.00
   4   8  13    2.53    1.24
   5   8  13    0.70    0.98
   6   8  13   -0.69    0.92
   4  -9 -13    3.96    1.48
   3  -9 -13    5.97    1.55
   2  -9 -13    2.48    1.31
  -2   9  13   -1.66    1.29
  -1   9  13    0.47    1.26
   0   9  13   -0.43    1.18
   1   9  13    7.33    1.42
   2   9  13    1.21    1.19
   3   9  13    1.17    1.18
   4   9  13   -0.20    1.07
   5   9  13   -0.25    1.05
  -2  10  13    0.02    1.42
  -1  10  13    2.62    1.45
   0  10  13   -0.24    1.34
   1  10  13    0.18    1.25
   2  10  13    0.84    1.20
   3  10  13   -0.44    1.13
   3   7 -14   -0.29    1.14
   2   7 -14    0.24    1.20
   1   7 -14    1.68    1.33
   0   7 -14    4.02    1.44
  -1   7 -14    2.18    1.45
  -2   7 -14    4.20    1.53
  -3   7 -14    0.55    1.50
   4   6 -14    1.60    1.11
   3   6 -14    0.20    1.06
   2   6 -14    1.83    1.20
   1   6 -14    1.29    1.16
   0   6 -14   -0.61    1.14
  -1   6 -14    3.71    1.37
  -2   6 -14    1.83    1.36
  -3   6 -14    1.88    1.41
   3  -6  14    0.33    1.10
   4  -6  14    0.16    1.13
   5   5 -14    0.26    1.05
   4   5 -14    2.60    1.11
   3   5 -14    2.88    1.11
   2   5 -14    1.13    1.05
   1   5 -14    1.40    1.10
   0   5 -14    2.01    1.15
  -1   5 -14    2.91    1.26
  -2   5 -14    2.37    1.18
   2  -5  14    1.49    1.02
   2  -5  14   -0.50    0.95
  -3   5 -14   -0.01    1.22
   3  -5  14    0.84    1.06
   3  -5  14    1.37    1.06
   4  -5  14    0.38    1.11
   4  -5  14    1.04    1.12
   5  -5  14   -0.54    1.13
   5  -5  14    0.99    1.16
   6   4 -14    0.08    0.99
   5   4 -14    1.53    0.98
   4   4 -14    0.37    0.96
   3   4 -14    0.82    0.97
   2   4 -14    0.44    0.99
   1   4 -14   -0.32    0.96
   0   4 -14   -0.22    0.97
  -1   4 -14    2.42    1.14
   1  -4  14    1.15    0.93
  -2   4 -14    1.18    1.16
   2  -4  14    2.55    1.02
  -3   4 -14    1.51    1.16
   3  -4  14    1.97    1.05
   4  -4  14    0.62    1.04
   5  -4  14    1.55    1.11
   6  -4  14    1.70    1.20
   7   3 -14    0.06    1.00
   6   3 -14    1.55    1.01
   5   3 -14    0.49    0.94
   4   3 -14    0.90    0.90
   3   3 -14    5.49    1.09
   2   3 -14    3.78    1.10
   1   3 -14    1.93    1.04
   0   3 -14    0.39    0.97
   0  -3  14   -1.27    0.85
  -1   3 -14    1.79    1.01
   1  -3  14    2.24    0.94
  -2   3 -14    1.37    1.02
   2  -3  14    0.25    0.89
  -3   3 -14    3.12    1.15
   3  -3  14    1.96    0.98
   4  -3  14   -0.06    0.95
   5  -3  14   -1.62    0.92
   6  -3  14    0.32    1.02
   7  -3  14    0.64    1.12
   7   2 -14    1.44    1.05
   6   2 -14    0.72    0.94
   5   2 -14    3.09    0.99
   4   2 -14    4.41    1.03
   3   2 -14    6.27    1.11
   2   2 -14    2.60    0.93
   1   2 -14    0.08    0.91
  -1  -2  14   -0.91    0.79
   0   2 -14    6.28    1.12
   0  -2  14    7.13    1.05
  -1   2 -14    0.50    0.98
   1  -2  14    1.73    0.93
  -2   2 -14   14.10    1.42
   2  -2  14   11.52    1.25
  -3   2 -14   -0.61    0.94
   3  -2  14   -0.14    0.91
   4  -2  14   -0.16    0.95
   5  -2  14    0.03    0.95
   6  -2  14    0.79    1.04
   7  -2  14   -0.31    1.05
   7   1 -14   -0.13    0.96
   6   1 -14    2.10    0.97
   5   1 -14    3.17    1.00
   4   1 -14    1.14    0.87
   3   1 -14    0.63    0.89
   2   1 -14    2.97    0.92
   1   1 -14    0.31    0.87
  -1  -1  14    0.95    0.84
   0   1 -14   16.75    1.47
   0  -1  14   15.35    1.31
  -1   1 -14    0.33    0.91
   1  -1  14   -0.18    0.82
  -2   1 -14    3.02    0.99
   2  -1  14    3.49    0.99
  -3   1 -14    0.64    0.95
   3  -1  14    0.54    0.90
   4  -1  14   -0.21    0.89
   5  -1  14    1.43    0.99
   6  -1  14   -0.40    0.93
   7  -1  14    2.00    1.05
   7   0 -14    0.80    0.97
   6   0 -14    0.13    0.89
   5   0 -14    2.30    0.96
   4   0 -14    0.35    0.87
   3   0 -14    9.36    1.17
   2   0 -14   -0.06    0.86
   1   0 -14    3.61    0.97
  -1   0  14    2.25    0.90
   0   0 -14    4.84    0.97
   0   0  14    4.52    1.01
  -1   0 -14    1.45    0.92
   1   0  14    1.60    0.94
  -2   0 -14    2.13    0.96
   2   0  14    3.37    1.02
  -3   0 -14    2.22    0.95
   3   0  14    2.86    0.94
   4   0  14   -0.52    0.90
   5   0  14    0.68    0.94
   6   0  14   -0.18    0.97
   7   0  14   -0.83    0.95
   8   0  14   -1.18    0.91
   7  -1 -14    1.28    1.03
   6  -1 -14    0.01    0.91
   5  -1 -14    6.93    1.13
   4  -1 -14    2.14    0.92
   3  -1 -14    7.84    1.16
   2  -1 -14    0.25    0.88
  -2   1  14    0.43    0.80
   1  -1 -14    2.11    0.94
  -1   1  14    1.93    0.87
   0  -1 -14   24.05    1.67
   0   1  14   21.61    1.55
  -1  -1 -14    1.93    0.90
   1   1  14    1.78    0.89
  -2  -1 -14    4.60    0.97
   2   1  14    5.30    1.04
  -3  -1 -14    0.63    0.85
   3   1  14   -0.28    0.89
   4   1  14   -0.30    0.95
   5   1  14    8.75    1.18
   6   1  14    1.40    0.93
   7   1  14    1.16    1.00
   8   1  14   -0.92    0.95
   7  -2 -14    0.48    1.03
   6  -2 -14    1.84    1.01
   5  -2 -14    4.19    1.08
   4  -2 -14    3.20    0.99
   3  -2 -14    0.50    0.90
   2  -2 -14    1.81    0.91
  -2   2  14    1.70    0.87
   1  -2 -14    0.05    0.91
  -1   2  14    0.80    0.89
   0  -2 -14    5.85    1.04
   0   2  14    5.55    1.07
  -1  -2 -14    2.06    0.91
   1   2  14    1.13    0.89
  -2  -2 -14    1.48    0.87
   2   2  14    1.44    0.91
  -3  -2 -14    1.30    0.86
   3   2  14   -0.34    0.98
   3   2  14    2.84    0.96
   4   2  14   -0.71    0.86
   4   2  14    0.46    1.13
   5   2  14    9.85    1.26
   5   2  14    6.21    1.54
   6   2  14   -0.79    0.87
   6   2  14   -1.51    1.30
   7   2  14   -0.74    0.90
   8   2  14    0.07    0.95
   7  -3 -14    0.54    1.11
   6  -3 -14    0.39    1.01
   5  -3 -14    4.35    1.14
   4  -3 -14   -0.92    0.88
   3  -3 -14    9.80    1.26
   2  -3 -14    0.29    0.93
  -2   3  14   -0.41    0.89
   1  -3 -14    0.38    0.93
  -1   3  14    1.36    0.93
   0  -3 -14    0.11    0.87
   0   3  14   -0.80    0.59
   0   3  14   -0.26    0.86
  -1  -3 -14    3.27    0.95
   1   3  14    2.07    0.81
   1   3  14    3.09    0.94
  -2  -3 -14    1.71    0.84
   2   3  14    2.58    0.92
   2   3  14    1.56    0.86
   3   3  14   -0.87    0.91
   3   3  14   -0.28    0.80
   4   3  14    0.31    1.07
   4   3  14    1.03    0.87
   5   3  14    0.96    1.25
   5   3  14    1.50    0.89
   6   3  14    0.75    0.89
   6   3  14   -1.89    1.24
   7   3  14   -0.89    0.91
   8   3  14    1.16    0.97
   7  -4 -14   -0.37    1.10
   6  -4 -14    1.36    1.14
   5  -4 -14    6.65    1.34
   4  -4 -14    3.41    1.14
   3  -4 -14    1.28    1.05
   2  -4 -14   -1.32    0.86
  -2   4  14   -1.42    0.93
   1  -4 -14    1.70    0.94
  -1   4  14    0.52    0.99
   0  -4 -14    7.31    1.12
   0   4  14    6.96    1.16
   0   4  14    7.47    0.89
  -1  -4 -14    9.73    1.17
   1   4  14    8.21    1.07
   1   4  14    9.25    1.26
  -2  -4 -14    7.72    1.03
   2   4  14    6.99    1.19
   2   4  14    6.42    1.14
   3   4  14   -1.26    0.85
   3   4  14    0.01    0.96
   4   4  14    5.21    1.31
   4   4  14    5.85    1.10
   5   4  14    6.31    1.51
   5   4  14    8.14    1.15
   6   4  14    5.70    1.04
   6   4  14    4.58    1.54
   7   4  14    0.47    0.88
   8   4  14   -1.06    0.87
   6  -5 -14    0.34    1.16
   5  -5 -14    0.14    1.13
   4  -5 -14    0.97    1.12
   3  -5 -14    1.31    1.05
   2  -5 -14    4.89    1.16
  -2   5  14    2.99    1.14
   1  -5 -14    4.13    1.09
  -1   5  14    1.73    1.04
   0  -5 -14    5.24    1.08
   0   5  14    4.67    1.14
   0   5  14    5.61    0.93
  -1  -5 -14    0.95    0.91
   1   5  14    0.63    0.85
   1   5  14    0.41    0.96
   2   5  14    7.40    1.16
   2   5  14    7.40    1.22
   3   5  14   11.50    1.34
   3   5  14   11.60    1.46
   4   5  14   10.47    1.26
   4   5  14   10.79    1.57
   5   5  14    5.25    1.49
   5   5  14    4.91    1.10
   6   5  14   -0.52    1.29
   6   5  14    0.51    0.93
   7   5  14    2.28    0.94
   6  -6 -14    1.43    1.31
   5  -6 -14   -1.43    1.19
   4  -6 -14   -0.70    1.19
   3  -6 -14   -0.46    1.10
   2  -6 -14    0.32    1.06
  -2   6  14    0.36    1.09
   1  -6 -14   -0.01    1.00
  -1   6  14   -1.17    1.00
   0  -6 -14    1.77    1.05
   0   6  14    0.71    1.04
   0   6  14    2.74    0.89
  -1  -6 -14    0.43    0.91
   1   6  14   -0.15    1.04
   1   6  14    1.57    0.93
   2   6  14    1.59    1.03
   2   6  14    1.25    1.04
   3   6  14    4.75    1.16
   3   6  14    4.66    1.26
   4   6  14    1.48    1.19
   4   6  14    0.31    0.92
   5   6  14    0.72    0.91
   5   6  14    3.02    1.29
   6   6  14   -0.45    0.90
   7   6  14    0.45    0.94
   5  -7 -14    1.81    1.37
   4  -7 -14    5.73    1.49
   3  -7 -14    1.65    1.24
   2  -7 -14    0.43    1.17
  -2   7  14    0.90    1.18
   1  -7 -14    7.42    1.31
  -1   7  14    7.38    1.39
   0  -7 -14    0.06    1.04
   0   7  14    0.45    1.11
   1   7  14    3.91    1.21
   2   7  14    1.75    1.09
   2   7  14    3.71    1.11
   3   7  14    1.85    1.14
   3   7  14   -0.26    1.03
   4   7  14   -0.18    1.15
   4   7  14    1.26    1.02
   5   7  14    0.68    0.99
   5   7  14    2.32    1.37
   6   7  14   -0.03    0.94
   4  -8 -14    1.97    1.45
   3  -8 -14    1.40    1.35
   2  -8 -14    1.12    1.21
  -2   8  14    0.07    1.26
   1  -8 -14   16.11    1.67
  -1   8  14   13.78    1.71
   0   8  14    0.67    1.20
   1   8  14    3.49    1.22
   2   8  14   -0.12    1.08
   3   8  14   -0.12    1.04
   3   8  14    2.82    1.19
   4   8  14    5.58    1.46
   4   8  14    3.15    1.14
   5   8  14    0.54    1.00
   3  -9 -14    4.61    1.53
  -2   9  14    0.89    1.37
  -1   9  14    3.61    1.43
   0   9  14    0.12    1.29
   1   9  14    0.20    1.22
   2   9  14    0.51    1.23
   3   9  14    1.83    1.21
   4   9  14    2.08    1.20
   0  10  14   -0.75    1.32
   1  10  14    0.25    1.34
   2  10  14    0.39    1.24
   1   7 -15   -0.05    1.30
   0   7 -15    0.56    1.38
  -1   7 -15    0.20    1.41
   3   6 -15    0.81    1.19
   2   6 -15    1.01    1.28
   1   6 -15    3.31    1.31
   0   6 -15    0.09    1.29
  -1   6 -15    1.34    1.39
  -2   6 -15   -1.70    1.28
   4   5 -15    0.22    1.08
   3   5 -15    2.51    1.20
   2   5 -15    1.59    1.20
   1   5 -15    2.13    1.23
   0   5 -15    0.27    1.17
  -1   5 -15    1.03    1.26
  -2   5 -15    1.15    1.28
  -3   5 -15   -0.10    1.26
   3  -5  15   -1.14    1.08
   3  -5  15   -0.86    1.08
   4  -5  15    0.83    1.21
   4  -5  15    0.77    1.14
   5   4 -15    1.25    1.06
   4   4 -15    0.77    1.06
   3   4 -15   -0.26    1.06
   2   4 -15    0.90    1.12
   1   4 -15   -0.12    1.10
   0   4 -15    2.60    1.17
  -1   4 -15    1.04    1.14
  -2   4 -15    2.78    1.26
   2  -4  15    3.19    1.12
  -3   4 -15    0.65    1.22
   3  -4  15    1.76    1.09
   4  -4  15    0.66    1.14
   5  -4  15   -0.18    1.09
   6   3 -15    3.90    1.14
   5   3 -15    0.21    0.98
   4   3 -15   -0.11    0.93
   3   3 -15    0.88    0.96
   2   3 -15    1.79    1.08
   1   3 -15    2.46    1.07
   0   3 -15    0.09    1.06
  -1   3 -15    0.26    1.02
   1  -3  15    0.25    0.95
  -2   3 -15    1.68    1.14
   2  -3  15    1.21    1.02
  -3   3 -15    1.27    1.10
   3  -3  15   -0.05    1.01
   4  -3  15    1.92    1.09
   5  -3  15    0.74    1.09
   6  -3  15    0.41    1.09
   6   2 -15   -1.58    0.96
   5   2 -15    0.67    0.98
   4   2 -15   -1.11    0.89
   3   2 -15   -0.07    0.93
   2   2 -15    0.21    0.91
   1   2 -15    1.29    1.01
   0   2 -15    2.85    1.05
   0  -2  15    0.62    0.89
  -1   2 -15   -1.00    0.96
   1  -2  15    0.60    0.91
  -2   2 -15    1.21    1.07
   2  -2  15    0.17    0.92
  -3   2 -15    1.58    1.05
   3  -2  15   -0.52    0.94
   4  -2  15    2.47    1.09
   5  -2  15    0.36    1.06
   6  -2  15    0.56    1.08
   7   1 -15    0.05    1.04
   6   1 -15    4.46    1.16
   5   1 -15    0.84    0.96
   4   1 -15    0.56    0.96
   3   1 -15   -0.18    0.93
   2   1 -15    9.05    1.26
   1   1 -15    5.68    1.09
  -1  -1  15    5.41    1.10
   0   1 -15    9.03    1.28
   0  -1  15    7.58    1.13
  -1   1 -15    1.99    1.03
   1  -1  15    2.53    1.00
  -2   1 -15   -0.27    0.97
   2  -1  15   -1.60    0.87
  -3   1 -15    0.27    0.99
   3  -1  15    0.35    0.97
   4  -1  15    0.68    0.97
   5  -1  15   -0.59    1.00
   6  -1  15    0.78    1.04
   7  -1  15   -0.40    1.03
   7   0 -15   -1.38    0.97
   6   0 -15    2.38    1.08
   5   0 -15    1.49    1.00
   4   0 -15    3.09    1.06
   3   0 -15    6.83    1.20
   2   0 -15    6.31    1.12
   1   0 -15   28.80    2.02
  -1   0  15   30.93    1.92
   0   0 -15    3.80    1.05
   0   0  15    3.57    1.02
  -1   0 -15   10.95    1.29
   1   0  15   11.72    1.31
  -2   0 -15    0.37    0.96
   2   0  15    0.82    0.96
  -3   0 -15    4.69    1.08
   3   0  15    5.78    1.19
   4   0  15    1.11    0.99
   5   0  15    3.00    1.09
   6   0  15   -0.29    1.00
   7   0  15   -0.06    1.04
   7  -1 -15    0.40    1.02
   6  -1 -15    1.13    1.03
   5  -1 -15    0.82    0.96
   4  -1 -15   -0.64    0.90
   3  -1 -15    8.14    1.25
   2  -1 -15    1.02    0.99
   1  -1 -15    8.31    1.17
  -1   1  15   10.18    1.20
   0  -1 -15    0.79    0.91
   0   1  15   -0.29    0.86
  -1  -1 -15    1.02    0.90
   1   1  15    0.72    0.94
  -2  -1 -15    6.30    1.10
   2   1  15    6.82    1.16
  -3  -1 -15    0.12    0.92
   3   1  15    0.81    0.98
   4   1  15    7.22    1.23
   5   1  15    1.16    0.97
   6   1  15    1.74    1.10
   7   1  15    1.39    1.06
   7  -2 -15    1.66    1.13
   6  -2 -15    1.24    1.09
   5  -2 -15    0.57    0.99
   4  -2 -15    0.14    0.97
   3  -2 -15    0.72    0.96
   2  -2 -15    0.34    1.00
  -2   2  15    1.90    1.00
   1  -2 -15    2.42    1.02
  -1   2  15    1.74    0.96
   0  -2 -15   -0.95    0.90
   0   2  15    0.64    0.99
  -1  -2 -15    0.23    0.92
   1   2  15   -0.41    0.94
  -2  -2 -15    4.42    1.05
   2   2  15    3.35    1.06
   3   2  15    0.89    0.96
   4   2  15    1.08    0.99
   5   2  15   -0.58    0.89
   6   2  15    0.61    0.99
   7   2  15    1.24    1.02
   6  -3 -15    1.15    1.09
   5  -3 -15    6.78    1.33
   4  -3 -15    2.91    1.14
   3  -3 -15    1.78    1.00
   2  -3 -15    6.34    1.19
  -2   3  15    5.73    1.15
   1  -3 -15    1.39    1.00
  -1   3  15    1.44    1.01
   0  -3 -15    1.08    0.95
   0   3  15    2.78    1.03
  -1  -3 -15    1.25    0.91
   1   3  15    0.58    0.95
   1   3  15   -0.87    0.77
  -2  -3 -15    2.03    0.93
   2   3  15   -0.57    0.89
   2   3  15    1.07    0.92
   3   3  15   -1.06    1.00
   3   3  15    1.09    0.94
   4   3  15    1.30    1.19
   4   3  15    0.71    0.96
   5   3  15    0.03    0.93
   5   3  15   -1.34    1.22
   6   3  15   -2.77    1.35
   6   3  15   -1.50    0.92
   7   3  15   -0.92    0.95
   6  -4 -15    1.99    1.23
   5  -4 -15    0.86    1.10
   4  -4 -15    6.71    1.36
   3  -4 -15    0.65    1.03
   2  -4 -15   20.97    1.71
  -2   4  15   18.06    1.58
   1  -4 -15    0.46    0.98
  -1   4  15   -0.64    0.97
   0  -4 -15    3.76    1.09
   0   4  15    5.42    1.15
  -1  -4 -15    0.89    0.95
   1   4  15    0.42    1.02
   1   4  15    0.57    0.83
  -2  -4 -15    1.68    0.97
   2   4  15   -0.54    0.93
   2   4  15    1.13    1.01
   3   4  15   13.31    1.57
   3   4  15   12.43    1.39
   4   4  15   -1.87    1.05
   4   4  15    0.56    0.90
   5   4  15    5.00    1.48
   5   4  15    3.43    1.02
   6   4  15   -0.04    1.38
   6   4  15    1.03    0.97
   7   4  15   -0.25    0.92
   6  -5 -15    1.80    1.34
   5  -5 -15    1.60    1.26
   4  -5 -15    3.64    1.26
   3  -5 -15    4.98    1.26
   2  -5 -15    4.59    1.23
  -2   5  15    5.99    1.29
   1  -5 -15    0.58    1.04
  -1   5  15    1.60    1.13
   0  -5 -15   -0.20    0.97
   0   5  15   -0.92    1.04
  -1  -5 -15   17.61    1.49
   1   5  15   15.87    1.62
   2   5  15   -0.67    0.94
   2   5  15   -0.36    1.03
   3   5  15   28.81    2.15
   3   5  15   32.65    2.52
   4   5  15   -2.59    1.09
   4   5  15    0.27    0.97
   5   5  15   -0.90    0.93
   5   5  15   -0.06    1.27
   6   5  15    4.06    1.08
   7   5  15    1.57    0.97
   5  -6 -15    2.33    1.40
   4  -6 -15    3.27    1.29
   3  -6 -15    1.12    1.24
   2  -6 -15    0.51    1.11
  -2   6  15    2.21    1.25
   1  -6 -15    1.17    1.09
  -1   6  15   -0.75    1.07
   0  -6 -15   -0.54    1.05
   0   6  15    0.58    1.08
   1   6  15    3.20    1.20
   2   6  15    1.29    1.05
   2   6  15    0.44    1.04
   3   6  15    0.66    1.11
   3   6  15    1.28    1.06
   4   6  15    2.99    1.29
   4   6  15    1.82    1.03
   5   6  15    1.02    1.00
   5   6  15    0.55    1.34
   6   6  15    3.17    1.13
   4  -7 -15   -0.18    1.33
   3  -7 -15    4.38    1.39
   2  -7 -15    5.48    1.37
  -2   7  15    3.78    1.39
   1  -7 -15    2.56    1.20
  -1   7  15    3.44    1.27
   0   7  15    0.60    1.13
   1   7  15   -0.82    1.11
   2   7  15    0.60    1.11
   2   7  15    0.09    1.04
   3   7  15    1.68    1.24
   3   7  15    1.24    1.09
   4   7  15   -2.14    1.15
   4   7  15    0.85    1.06
   5   7  15    1.88    1.09
   3  -8 -15    4.92    1.51
   2  -8 -15    3.42    1.40
  -1   8  15    1.55    1.38
   0   8  15    1.98    1.31
   1   8  15    4.32    1.34
   2   8  15    4.49    1.35
   3   8  15    0.82    1.16
   3   8  15    2.03    1.27
   4   8  15    3.36    1.59
   4   8  15    0.13    1.08
  -1   9  15    0.28    1.39
   0   9  15    1.73    1.39
   1   9  15    0.21    1.26
   2   9  15    0.55    1.26
   3   9  15   -1.26    1.15
   1   6 -16    0.86    1.31
   0   6 -16    0.86    1.33
  -1   6 -16   -0.70    1.31
   3   5 -16    1.63    1.21
   2   5 -16    1.79    1.28
   1   5 -16    0.33    1.20
   0   5 -16    1.09    1.29
  -1   5 -16   -1.49    1.27
  -2   5 -16    0.51    1.29
   4   4 -16    2.23    1.21
   3   4 -16   -0.30    1.15
   2   4 -16    3.04    1.26
   1   4 -16    0.26    1.15
   0   4 -16    0.63    1.19
  -1   4 -16    1.69    1.23
  -2   4 -16    2.31    1.29
   3  -4  16    2.69    1.23
   4  -4  16    1.93    1.23
   5   3 -16    0.30    1.04
   4   3 -16   -0.34    1.00
   3   3 -16    0.90    1.10
   2   3 -16    0.07    1.09
   1   3 -16    2.28    1.18
   0   3 -16    0.10    1.14
  -1   3 -16    4.24    1.29
  -2   3 -16    1.89    1.20
   2  -3  16    0.75    1.07
  -3   3 -16    3.68    1.33
   3  -3  16    4.31    1.21
   4  -3  16    0.23    1.13
   5  -3  16    1.06    1.15
   5   2 -16    1.04    1.09
   4   2 -16    0.71    1.03
   3   2 -16    0.73    1.04
   2   2 -16   -0.39    1.05
   1   2 -16    0.95    1.07
   0   2 -16   -1.51    1.03
  -1   2 -16   -0.38    1.04
   1  -2  16   -0.03    0.92
  -2   2 -16    0.56    1.11
   2  -2  16   -0.36    0.98
  -3   2 -16   -0.43    1.09
   3  -2  16    1.77    1.05
   4  -2  16    0.30    1.08
   5  -2  16   -0.21    1.07
   6  -2  16    0.91    1.13
   6   1 -16    1.35    1.13
   5   1 -16    0.57    1.08
   4   1 -16    0.13    1.01
   3   1 -16    4.68    1.20
   2   1 -16   -0.01    0.94
   1   1 -16    3.87    1.15
   0   1 -16    0.64    1.07
   0  -1  16   -0.55    0.92
  -1   1 -16   -0.67    1.03
   1  -1  16   -1.24    0.96
  -2   1 -16    5.30    1.18
   2  -1  16    4.67    1.14
  -3   1 -16    1.12    1.14
   3  -1  16   -0.93    0.99
   4  -1  16   -0.09    1.04
   5  -1  16    0.65    1.09
   6  -1  16    0.29    1.12
   6   0 -16   -1.07    1.03
   5   0 -16    5.51    1.28
   4   0 -16    2.06    1.07
   3   0 -16    6.45    1.25
   2   0 -16    0.39    0.97
   1   0 -16    0.80    0.99
   0   0 -16   22.24    1.70
   0   0  16   21.77    1.63
  -1   0 -16   -0.45    1.02
   1   0  16    1.39    1.01
  -2   0 -16   10.92    1.37
   2   0  16    8.18    1.27
   3   0  16   -0.74    0.95
   4   0  16    0.16    1.08
   5   0  16    0.87    1.08
   6   0  16   -0.88    1.04
   6  -1 -16    1.64    1.13
   5  -1 -16    0.07    1.08
   4  -1 -16   -0.27    1.07
   3  -1 -16    1.42    1.02
   2  -1 -16    5.73    1.23
   1  -1 -16    1.81    1.05
  -1   1  16   -0.46    0.96
   0  -1 -16   14.73    1.46
   0   1  16   13.80    1.40
  -1  -1 -16   -0.58    0.98
   1   1  16   -0.09    0.97
  -2  -1 -16    1.23    1.01
   2   1  16    0.72    1.03
   3   1  16    1.34    1.02
   4   1  16    0.72    1.04
   5   1  16    4.18    1.18
   6   1  16   -0.70    1.03
   7   1  16    1.26    1.16
   6  -2 -16    0.81    1.14
   5  -2 -16   -0.34    1.05
   4  -2 -16    0.74    1.10
   3  -2 -16    3.58    1.18
   2  -2 -16    0.69    1.04
   1  -2 -16   -0.55    1.02
  -1   2  16    0.68    1.04
   0  -2 -16   -1.14    0.94
   0   2  16    2.18    1.05
  -1  -2 -16    1.26    1.01
   1   2  16    1.11    1.05
  -2  -2 -16    0.94    0.97
   2   2  16   -0.64    0.99
   3   2  16   -0.85    0.98
   4   2  16    0.94    1.05
   5   2  16    1.63    1.13
   6   2  16   -0.28    1.02
   7   2  16   -0.85    1.02
   6  -3 -16    2.58    1.28
   5  -3 -16    3.42    1.26
   4  -3 -16    8.97    1.43
   3  -3 -16    2.71    1.19
   2  -3 -16    0.46    1.09
   1  -3 -16    0.84    1.07
  -1   3  16    0.36    1.06
   0  -3 -16    3.15    1.06
   0   3  16    3.26    1.14
  -1  -3 -16    3.50    1.08
   1   3  16    2.98    1.16
  -2  -3 -16   -0.21    0.97
   2   3  16   -0.25    0.97
   3   3  16    0.74    1.18
   3   3  16    0.58    1.03
   4   3  16    0.47    1.02
   4   3  16   -2.01    1.21
   5   3  16    2.48    1.11
   5   3  16    1.24    1.46
   6   3  16   -2.57    1.40
   6   3  16    0.16    1.04
   7   3  16    0.56    1.09
   5  -4 -16    3.39    1.35
   4  -4 -16    1.54    1.14
   3  -4 -16    2.67    1.18
   2  -4 -16    0.37    1.09
   1  -4 -16    3.42    1.13
  -1   4  16    3.56    1.16
   0  -4 -16    2.69    1.10
   0   4  16    0.36    1.09
  -1  -4 -16    5.98    1.16
   1   4  16    7.42    1.22
   2   4  16    3.15    1.12
   3   4  16   -1.04    1.07
   3   4  16    2.50    1.07
   4   4  16   -0.51    1.22
   4   4  16    3.17    1.10
   5   4  16    1.83    1.04
   5   4  16   -2.05    1.32
   6   4  16   -0.77    0.97
   5  -5 -16    2.52    1.39
   4  -5 -16   -0.89    1.25
   3  -5 -16    0.28    1.19
   2  -5 -16   -0.11    1.14
   1  -5 -16    1.35    1.12
  -1   5  16    0.91    1.21
   0  -5 -16    4.41    1.22
   0   5  16    4.09    1.31
  -1  -5 -16    3.21    1.15
   1   5  16    2.29    1.20
   2   5  16    3.86    1.25
   3   5  16   -0.29    1.13
   3   5  16   -0.60    1.05
   4   5  16    0.39    1.03
   4   5  16   -1.33    1.25
   5   5  16    1.20    1.04
   5   5  16   -0.24    1.39
   6   5  16   -0.38    0.95
   4  -6 -16    0.05    1.30
   3  -6 -16   -0.75    1.22
   2  -6 -16    0.35    1.23
   1  -6 -16    1.58    1.19
  -1   6  16    1.34    1.30
   0  -6 -16    1.03    1.13
   0   6  16    3.93    1.31
   1   6  16    2.10    1.24
   2   6  16    0.40    1.16
   3   6  16   -0.57    1.12
   4   6  16    0.58    1.08
   4   6  16    1.45    1.40
   5   6  16    1.32    1.45
   5   6  16   -0.48    1.06
   3  -7 -16   -1.07    1.28
   2  -7 -16   -1.81    1.23
   1  -7 -16    5.45    1.37
  -1   7  16    2.88    1.40
   0   7  16   -1.60    1.22
   1   7  16   -1.11    1.13
   2   7  16    0.88    1.19
   3   7  16    0.50    1.11
   4   7  16    4.64    1.26
   4   7  16    6.45    1.56
   5   7  16   -0.95    1.00
   2  -8 -16    1.80    1.45
  -1   8  16    2.00    1.35
   0   8  16    1.30    1.30
   1   8  16    0.79    1.28
   2   8  16   -0.12    1.21
   3   8  16   -0.92    1.14
   1   5 -17    0.20    1.30
   0   5 -17    2.40    1.40
  -1   5 -17    0.82    1.42
   3   4 -17    1.50    1.29
   2   4 -17   -0.14    1.22
   1   4 -17    3.44    1.40
   0   4 -17   -0.30    1.28
  -1   4 -17   -0.62    1.28
  -2   4 -17   -0.11    1.25
   4   3 -17   -0.62    1.12
   3   3 -17    0.68    1.24
   2   3 -17    0.32    1.17
   1   3 -17    0.01    1.23
   0   3 -17   -2.00    1.15
  -1   3 -17    0.14    1.19
  -2   3 -17    0.84    1.29
   2  -3  17   -0.09    1.13
   3  -3  17   -0.44    1.10
   4  -3  17    1.01    1.21
   5   2 -17    1.03    1.15
   4   2 -17    1.20    1.14
   3   2 -17    1.33    1.14
   2   2 -17   -1.11    1.08
   1   2 -17    0.59    1.18
   0   2 -17    0.22    1.11
  -1   2 -17   -0.53    1.11
   1  -2  17    0.41    1.09
  -2   2 -17    4.10    1.27
   2  -2  17    1.62    1.06
   3  -2  17    0.58    1.09
   4  -2  17    2.55    1.17
   5  -2  17    1.49    1.17
   5   1 -17    2.04    1.19
   4   1 -17   -0.04    1.10
   3   1 -17   -0.52    1.10
   2   1 -17    1.86    1.17
   1   1 -17    3.10    1.25
   0   1 -17    0.65    1.15
  -1   1 -17    1.22    1.13
   1  -1  17   -0.20    0.99
  -2   1 -17    0.06    1.07
   2  -1  17    1.32    1.09
   3  -1  17    0.51    1.10
   4  -1  17    0.01    1.14
   5  -1  17    0.55    1.19
   5   0 -17    1.33    1.15
   4   0 -17    0.84    1.17
   3   0 -17    0.95    1.11
   2   0 -17    1.68    1.14
   1   0 -17    2.43    1.16
   0   0 -17    1.05    1.10
   0   0  17    0.03    1.01
  -1   0 -17    2.30    1.15
   1   0  17    0.68    1.05
  -2   0 -17   -0.30    1.08
   2   0  17   -1.39    0.99
   3   0  17    0.63    1.08
   4   0  17    3.16    1.17
   5   0  17   -0.57    1.07
   6   0  17   -1.28    1.06
   5  -1 -17    0.91    1.21
   4  -1 -17   -0.49    1.07
   3  -1 -17    1.59    1.16
   2  -1 -17    1.04    1.08
   1  -1 -17    2.85    1.17
   0  -1 -17    2.43    1.13
   0   1  17    2.03    1.10
  -1  -1 -17    0.60    1.08
   1   1  17    0.38    1.05
  -2  -1 -17    2.21    1.12
   2   1  17   -0.58    1.02
   3   1  17    1.08    1.12
   4   1  17   -0.78    1.08
   5   1  17   -0.53    1.12
   6   1  17   -0.91    1.12
   5  -2 -17    1.16    1.26
   4  -2 -17    1.79    1.20
   3  -2 -17    0.23    1.06
   2  -2 -17    6.89    1.37
   1  -2 -17    1.64    1.11
   0  -2 -17    0.92    1.10
   0   2  17   -0.44    1.03
  -1  -2 -17    3.47    1.13
   1   2  17    0.90    1.12
   2   2  17    0.44    1.14
   3   2  17    1.18    1.11
   4   2  17    0.40    1.11
   5   2  17    0.71    1.08
   6   2  17   -0.73    1.07
   5  -3 -17    0.85    1.22
   4  -3 -17    1.34    1.27
   3  -3 -17   -0.28    1.17
   2  -3 -17    1.20    1.19
   1  -3 -17    0.42    1.14
  -1   3  17    0.45    1.09
   0  -3 -17    0.78    1.06
   0   3  17   -2.17    1.05
  -1  -3 -17    1.94    1.08
   1   3  17    0.51    1.15
   2   3  17    2.88    1.20
   3   3  17    4.43    1.33
   4   3  17   -0.85    1.10
   5   3  17    3.31    1.20
   6   3  17    1.95    1.21
   5  -4 -17   -0.44    1.23
   4  -4 -17   -0.86    1.21
   3  -4 -17   -1.11    1.22
   2  -4 -17   -0.14    1.24
   1  -4 -17   -0.07    1.12
  -1   4  17    0.08    1.17
   0  -4 -17   -0.22    1.06
   0   4  17   -1.62    1.08
  -1  -4 -17    1.09    1.09
   1   4  17    1.16    1.17
   2   4  17    1.64    1.15
   3   4  17    1.77    1.15
   4   4  17    1.37    1.11
   5   4  17    1.33    1.17
   5   4  17   -2.93    1.39
   4  -5 -17    0.67    1.34
   3  -5 -17   -0.90    1.22
   2  -5 -17    3.20    1.35
   1  -5 -17   -0.49    1.15
  -1   5  17   -0.28    1.23
   0  -5 -17    0.22    1.11
   0   5  17   -0.30    1.16
   1   5  17   -0.07    1.23
   2   5  17    0.36    1.15
   3   5  17   -1.79    1.07
   4   5  17    0.72    1.07
   5   5  17    0.63    1.07
   3  -6 -17    2.30    1.40
   2  -6 -17    7.04    1.51
   1  -6 -17    1.99    1.31
  -1   6  17    0.19    1.38
   0   6  17    0.19    1.31
   1   6  17   -0.74    1.23
   2   6  17    0.02    1.25
   3   6  17    1.30    1.25
   4   6  17    0.76    1.17
   2  -7 -17    6.17    1.58
  -1   7  17    0.83    1.41
   0   7  17    1.33    1.33
   1   7  17    1.38    1.36
   2   7  17    2.79    1.31
   3   7  17    1.96    1.28
   0   8  17    1.54    1.44
   1   8  17    5.38    1.49
   0   4 -18    0.53    1.38
  -1   4 -18    0.72    1.35
   2   3 -18    1.23    1.25
   1   3 -18    1.91    1.31
   0   3 -18    0.88    1.26
  -1   3 -18    0.38    1.28
  -2   3 -18    0.99    1.33
   3  -3  18   -0.06    1.24
   3   2 -18    0.60    1.19
   2   2 -18    1.24    1.31
   1   2 -18   -0.14    1.26
   0   2 -18    1.43    1.25
  -1   2 -18    1.21    1.29
  -2   2 -18    4.05    1.38
   2  -2  18    0.82    1.13
   3  -2  18    0.67    1.15
   4  -2  18   -0.20    1.16
   4   1 -18    2.88    1.28
   3   1 -18   -3.06    1.07
   2   1 -18    0.86    1.21
   1   1 -18    0.02    1.24
   0   1 -18    2.97    1.25
  -1   1 -18    0.29    1.20
  -2   1 -18    1.68    1.21
   2  -1  18    1.73    1.21
   3  -1  18    0.74    1.15
   4  -1  18    0.41    1.19
   4   0 -18   -1.66    1.17
   3   0 -18    0.35    1.17
   2   0 -18    0.62    1.20
   1   0 -18   -0.31    1.17
   0   0 -18    1.08    1.23
  -1   0 -18    0.79    1.18
   1   0  18    0.76    1.10
   2   0  18   -0.04    1.12
   3   0  18    1.15    1.22
   4   0  18   -1.13    1.15
   5   0  18    1.24    1.20
   4  -1 -18    1.83    1.29
   3  -1 -18    1.07    1.25
   2  -1 -18    1.54    1.24
   1  -1 -18    0.24    1.15
   0  -1 -18    1.12    1.17
  -1  -1 -18    1.58    1.17
   1   1  18   -0.24    1.12
   2   1  18    0.89    1.21
   3   1  18   -0.88    1.16
   4   1  18    0.00    1.13
   5   1  18    0.71    1.25
   4  -2 -18    1.62    1.32
   3  -2 -18    3.69    1.33
   2  -2 -18   -1.65    1.15
   1  -2 -18   -0.91    1.14
   0  -2 -18    5.59    1.35
   0   2  18    7.66    1.35
  -1  -2 -18    4.07    1.25
   1   2  18    3.58    1.26
   2   2  18    2.75    1.20
   3   2  18    1.52    1.17
   4   2  18    1.71    1.19
   5   2  18    1.67    1.23
   4  -3 -18    0.12    1.26
   3  -3 -18    1.18    1.32
   2  -3 -18    4.83    1.40
   1  -3 -18    1.11    1.23
   0  -3 -18    6.61    1.37
   0   3  18    5.30    1.36
  -1  -3 -18    0.25    1.10
   1   3  18    1.63    1.22
   2   3  18    4.36    1.36
   3   3  18    0.82    1.20
   4   3  18    0.66    1.15
   5   3  18    2.42    1.24
   3  -4 -18    0.20    1.32
   2  -4 -18   -0.58    1.27
   1  -4 -18    0.27    1.25
   0  -4 -18    4.79    1.31
   0   4  18    5.84    1.46
   1   4  18   -0.50    1.22
   2   4  18    2.87    1.28
   3   4  18    0.53    1.21
   4   4  18    0.11    1.15
   3  -5 -18    0.44    1.38
   2  -5 -18    1.08    1.38
   1  -5 -18   -0.62    1.25
   0   5  18    0.13    1.29
   1   5  18   -0.06    1.24
   2   5  18   -1.61    1.18
   3   5  18   -1.15    1.22
   4   5  18   -1.14    1.16
   2  -6 -18    2.54    1.47
   1  -6 -18    2.35    1.42
   0   6  18   -0.12    1.37
   1   6  18    1.08    1.37
   2   6  18    1.34    1.37
   3   6  18   -0.90    1.20
   1   7  18    2.08    1.49
   1   2 -19    3.27    1.39
   0   2 -19   -0.02    1.34
  -1   2 -19    0.26    1.30
   2   1 -19    0.17    1.22
   1   1 -19    2.44    1.35
   0   1 -19    1.07    1.34
  -1   1 -19   -0.05    1.28
   3  -1  19    0.28    1.19
   3   0 -19   -1.88    1.16
   2   0 -19   -0.36    1.19
   1   0 -19    1.29    1.30
   0   0 -19    1.84    1.34
  -1   0 -19   -0.32    1.20
   2   0  19    0.73    1.22
   3   0  19   -0.60    1.20
   3  -1 -19   -0.39    1.23
   2  -1 -19   -0.09    1.26
   1  -1 -19    1.67    1.21
   0  -1 -19   -0.05    1.23
  -1  -1 -19    0.91    1.26
   1   1  19    1.21    1.28
   2   1  19   -0.46    1.18
   3   1  19    0.42    1.20
   4   1  19    0.44    1.25
   3  -2 -19   -0.09    1.29
   2  -2 -19    1.75    1.33
   1  -2 -19   -0.34    1.23
   0  -2 -19    3.48    1.32
   1   2  19   -0.98    1.18
   2   2  19    0.67    1.21
   3   2  19    4.49    1.35
   4   2  19    0.16    1.26
   3  -3 -19    0.86    1.38
   2  -3 -19    4.70    1.44
   1  -3 -19    3.40    1.34
   0  -3 -19    3.18    1.34
   1   3  19    1.02    1.28
   2   3  19    0.14    1.24
   3   3  19    1.11    1.33
   2  -4 -19    3.52    1.49
   1  -4 -19   -0.24    1.27
   1   4  19    1.13    1.38
   2   4  19    2.60    1.35
   3   4  19    0.04    1.33
   1  -5 -19    0.28    1.39
   0   5  19   -0.62    1.44
   1   5  19   -0.41    1.34
   2   5  19   -0.38    1.27
   0  -1 -20    0.98    1.34
   0  -2 -20    1.57    1.38
   0   0   0    0.00    0.00
;
_shelx_res_file
;
TITL Fe_SCN_DMSO in P-1
CELL 0.71073 7.9796 9.0008 14.3404 82.233 87.868 86.165
ZERR 2 0.0037 0.0057 0.0071 0.018 0.017 0.027
LATT 1
SFAC C H Fe N O S
UNIT 18 36 2 6 6 12
L.S. 30
PLAN  13
TEMP -123
CONF
BOND $H
MORE -1
fmap 2
acta
MERG 2
SHEL 50 0.82
OMIT 0 0 1
OMIT 0 1 0
OMIT 1 1 1
OMIT 1 2 2
REM <olex2.extras>
REM <HklSrc "%.\\\\Aoutef_090113_0m.hkl">
REM </olex2.extras>
WGHT    0.054600
FVAR       0.19391
FE    3    0.305290    0.479535    0.248083    11.00000    0.03742    0.04100 =
         0.04072   -0.00892   -0.00015   -0.00352
S1    6    0.265162    0.691196    0.051932    11.00000    0.05042    0.05064 =
         0.04161   -0.00638    0.00341    0.00789
O3    5    0.393857    0.644093    0.313055    11.00000    0.03834    0.05782 =
         0.05714   -0.02807    0.00104   -0.00502
S3    6    0.281222    0.737220    0.374696    11.00000    0.04651    0.06276 =
         0.05264   -0.02549   -0.00103   -0.00028
S11    6   -0.095519    0.560902    0.239447    11.00000    0.03493    0.06285 =
         0.05505   -0.02601   -0.00231   -0.00553
N1    4    0.201351    0.329361    0.176904    11.00000    0.06157    0.04886 =
         0.06951   -0.02065   -0.00610   -0.00814
O1    5    0.380146    0.596675    0.123124    11.00000    0.04201    0.05642 =
         0.04190   -0.00174   -0.00239   -0.00066
O2    5    0.085325    0.609434    0.241304    11.00000    0.03288    0.05054 =
         0.05426   -0.01345    0.00444   -0.00354
N3    4    0.233099    0.370766    0.373879    11.00000    0.06693    0.06812 =
         0.05346    0.00489    0.00801   -0.00183
C1    1    0.402019    0.813987   -0.013297    11.00000    0.11272    0.06503 =
         0.06883    0.00957   -0.00293   -0.02686
AFIX 137
H1A   2    0.445410    0.877901    0.027284    11.00000   -1.50000
H1B   2    0.341995    0.874402   -0.063141    11.00000   -1.50000
H1C   2    0.493332    0.756663   -0.039627    11.00000   -1.50000
AFIX   0
C2    1    0.236041    0.576180   -0.036098    11.00000    0.07462    0.07332 =
         0.05143   -0.01543   -0.01347   -0.01024
AFIX 137
H2A   2    0.343508    0.540190   -0.059282    11.00000   -1.50000
H2B   2    0.175579    0.633542   -0.086918    11.00000   -1.50000
H2C   2    0.173225    0.492363   -0.009887    11.00000   -1.50000
AFIX   0
C3    1    0.413881    0.777253    0.461746    11.00000    0.09187    0.12256 =
         0.06554   -0.05256   -0.02579    0.01391
AFIX 137
H3A   2    0.457355    0.685014    0.496595    11.00000   -1.50000
H3B   2    0.351549    0.836426    0.503682    11.00000   -1.50000
H3C   2    0.505309    0.832219    0.432580    11.00000   -1.50000
AFIX   0
C5    1   -0.211634    0.733455    0.205761    11.00000    0.05226    0.09045 =
         0.11120    0.00484   -0.00799    0.01133
AFIX 137
H5A   2   -0.329601    0.718872    0.214135    11.00000   -1.50000
H5B   2   -0.186649    0.768384    0.140808    11.00000   -1.50000
H5C   2   -0.181539    0.806560    0.244096    11.00000   -1.50000
AFIX   0
C6    1   -0.164249    0.527148    0.358684    11.00000    0.04944    0.10699 =
         0.06296   -0.01918    0.00712   -0.02079
AFIX 137
H6A   2   -0.122256    0.600796    0.392857    11.00000   -1.50000
H6B   2   -0.122956    0.428620    0.385565    11.00000   -1.50000
H6C   2   -0.284835    0.533709    0.362340    11.00000   -1.50000
AFIX   0
C31   1    0.187570    0.275825    0.429891    11.00000    0.04741    0.05164 =
         0.04281   -0.01456    0.00305   -0.00338
C11   1    0.164582    0.238083    0.132489    11.00000    0.04799    0.04154 =
         0.05110   -0.00452   -0.00400    0.00466
S11   6    0.113431    0.116292    0.069280    11.00000    0.08580    0.06286 =
         0.08304   -0.03670   -0.01799   -0.00474
S31   6    0.126109    0.146985    0.507412    11.00000    0.09598    0.05688 =
         0.07510   -0.00438    0.02571   -0.02224
C4    1    0.254502    0.912631    0.308946    11.00000    0.13941    0.06736 =
         0.07788   -0.02141   -0.00482    0.01974
AFIX 137
H4A   2    0.362424    0.949743    0.290356    11.00000   -1.50000
H4B   2    0.193762    0.980496    0.346131    11.00000   -1.50000
H4C   2    0.192498    0.904962    0.253876    11.00000   -1.50000
AFIX   0
S21   6    0.754872    0.123940    0.282089    11.00000    0.13311    0.07515 =
         0.10910   -0.00123   -0.00882    0.05683
N2    4    0.529980    0.367234    0.252233    11.00000    0.05296    0.05542 =
         0.05550   -0.01228   -0.00366    0.01084
C21   1    0.621401    0.263033    0.265240    11.00000    0.05122    0.04844 =
         0.04259   -0.00954    0.00393   -0.00176
HKLF 4
REM  Aoutef_090113_0m in P-1
REM R1 =  0.0436 for    2424 Fo > 4sig(Fo)  and  0.0885 for all    3801 data
REM    205 parameters refined using      0 restraints
END
WGHT      0.0546      0.0000
REM Highest difference peak  0.349,  deepest hole -0.355,  1-sigma level  0.071
Q1    1   0.6470  0.1232  0.2945  11.00000  0.05    0.35
Q2    1   0.3366  0.8049  0.3312  11.00000  0.05    0.34
Q3    1   0.5293  0.6206  0.2428  11.00000  0.05    0.33
Q4    1   0.1841  0.7683  0.0651  11.00000  0.05    0.33
Q5    1   0.1992  0.5188  0.2858  11.00000  0.05    0.32
Q6    1   0.4129  0.4286  0.2193  11.00000  0.05    0.32
Q7    1   0.3644  0.6805  0.3379  11.00000  0.05    0.31
Q8    1  -0.1812  0.6348  0.2534  11.00000  0.05    0.31
Q9    1   0.1984  0.0382  0.0649  11.00000  0.05    0.30
Q10   1   0.2287  0.1379  0.5043  11.00000  0.05    0.29
Q11   1  -0.0020  0.2457  0.5209  11.00000  0.05    0.28
Q12   1   0.0094  0.1174  0.5374  11.00000  0.05    0.27
Q13   1   0.3081  0.7873  0.5121  11.00000  0.05    0.26
;
_shelx_res_checksum     67616
_shelxl_version_number        2.014
