# Supplementary material for: fac-Tris(dimethyl sulfoxide-κO)tris­(thio­cyanato-κN)iron(III)
Source: IUCrdata. 2026 Jun 12;11(Pt 6):x260592. doi: 10.1107/S2414314626005924 (PMC13330839; doi:10.1107/S2414314626005924)
Supplement: Supplementary file 2 [file x-11-x260592-Isup2.hkl]

#
# h,k,l, Fc-squared, Fo-squared, sigma(Fo-squared), status flag
#
data_I
_shelx_title 'Fe_SCN_DMSO in P-1'
_shelx_refln_list_code          4
_shelx_F_calc_maximum      162.59
_exptl_crystal_F_000       478.00
_reflns_d_resolution_high  0.8201

loop_
 _space_group_symop_operation_xyz
 'x, y, z'
 '-x, -y, -z'

_cell_length_a     7.9796
_cell_length_b     9.0008
_cell_length_c    14.3404
_cell_angle_alpha  82.233
_cell_angle_beta   87.868
_cell_angle_gamma  86.165

_shelx_F_squared_multiplier     1.000

loop_
 _refln_index_h
 _refln_index_k
 _refln_index_l
 _refln_F_squared_calc
 _refln_F_squared_meas
 _refln_F_squared_sigma
 _refln_observed_status
   2   0   0      16208.78      16854.71       388.36 o
   3   0   0         52.54         55.01         8.90 o
   4   0   0        105.36        121.91         5.38 o
   5   0   0       1823.49       1748.36        29.81 o
   6   0   0        575.02        550.16        16.39 o
   7   0   0        151.98        125.37        10.02 o
   8   0   0          0.45          0.74        10.37 o
   9   0   0         22.90         10.90        14.10 o
  -9   1   0         13.03          1.33        15.69 o
  -8   1   0          5.77          9.57        14.36 o
  -7   1   0        134.06        107.98        16.49 o
  -6   1   0         16.00         12.08         7.15 o
  -5   1   0         64.90         44.12         7.68 o
  -4   1   0        265.11        263.10        11.09 o
  -3   1   0        169.89        159.56         5.92 o
  -2   1   0      18871.93      20961.74       419.67 o
  -1   1   0        156.09        147.35         6.56 o
   3   1   0       2941.61       2645.88        95.75 o
   4   1   0        162.51        218.89        21.81 o
   5   1   0       3044.14       3288.46       123.68 o
   6   1   0          1.62          1.06        20.48 o
   7   1   0        137.91        137.38         8.24 o
   8   1   0        541.09        525.70        26.46 o
   9   1   0         40.48         45.34        14.10 o
  -9   2   0        225.16        211.71        25.27 o
  -8   2   0         24.19         33.25        17.02 o
  -7   2   0        139.44        148.15        20.21 o
  -6   2   0          1.48         -2.37         9.92 o
  -5   2   0       1398.78       1322.73        29.94 o
  -4   2   0        220.15        208.84         8.35 o
  -3   2   0       5425.81       5701.23        82.56 o
  -2   2   0        585.29        596.44        14.63 o
  -1   2   0        411.22        383.71         9.47 o
   0   2   0        521.82        608.25        30.96 o
   1   2   0        284.12        260.24         6.13 o
   4   2   0        344.42        369.43        30.32 o
   5   2   0        536.02        577.16        42.29 o
   6   2   0        301.70        302.41        31.92 o
   7   2   0         89.26        128.46        27.66 o
   8   2   0        254.36        234.59        35.64 o
   9   2   0          0.64        -16.76        25.80 o
  -9   3   0         92.02        131.12        24.74 o
  -8   3   0        148.21        160.65        23.94 o
  -7   3   0        211.51        173.15        23.14 o
  -6   3   0       1352.52       1336.50        52.40 o
  -5   3   0        687.09        600.31        59.11 o
  -4   3   0       3111.14       2984.54        55.24 o
  -3   3   0         10.63         -0.45         8.91 o
  -2   3   0        225.78        229.51        12.96 o
  -1   3   0         14.64         36.45         8.36 o
   0   3   0       1669.53       1622.37        42.08 o
   1   3   0       2092.06       2257.04       100.67 o
   2   3   0          0.91          1.62         4.09 o
   6   3   0        270.06        317.04        33.78 o
   7   3   0          6.49        -17.82        21.01 o
   8   3   0         32.44         44.95        26.07 o
   9   3   0          1.78         15.16        27.66 o
  -8   4   0        272.79        250.54        28.99 o
  -7   4   0        355.24        355.60        31.38 o
  -6   4   0       1424.22       1488.37        59.58 o
  -5   4   0        323.91        301.22        17.49 o
  -4   4   0        224.43        225.16        16.14 o
  -3   4   0       1878.63       1715.19        42.03 o
  -2   4   0        917.47        952.48        61.31 o
  -1   4   0       3812.59       3758.18        77.47 o
   0   4   0        264.85        304.98        14.20 o
   1   4   0        139.49        147.57        11.42 o
   2   4   0        866.33        905.08        38.30 o
   3   4   0        850.59        861.14        22.34 o
   6   4   0         53.60         40.96        21.54 o
   7   4   0         68.67         67.29        24.47 o
   8   4   0        134.20        154.80        31.38 o
   9   4   0         91.37        122.61        32.71 o
  -8   5   0          5.74         -6.12        20.48 o
  -7   5   0         82.21         91.23        23.14 o
  -6   5   0          1.37         -0.27        18.62 o
  -5   5   0        457.09        458.58        24.62 o
  -4   5   0        309.03        304.67        20.61 o
  -3   5   0        180.99        193.14        16.71 o
  -2   5   0       1875.06       1829.95        47.08 o
  -1   5   0        106.74         77.98        11.68 o
   0   5   0       1894.28       1826.54        42.44 o
   1   5   0        147.51        141.15         8.58 o
   2   5   0       3344.77       3519.70        71.93 o
   3   5   0        216.67        213.00        13.43 o
   4   5   0        574.47        584.18        17.65 o
   5   5   0        310.85        313.99        12.58 o
   7   5   0        372.48        351.88        38.83 o
   8   5   0         69.44         72.61        28.99 o
  -7   6   0          0.90         10.64        23.41 o
  -6   6   0        173.40        186.45        28.99 o
  -5   6   0        150.30        124.69        20.08 o
  -4   6   0          4.42          0.91        14.84 o
  -3   6   0        942.17        849.63        33.67 o
  -2   6   0        325.91        321.80        20.16 o
  -1   6   0        421.23        418.43        22.46 o
   0   6   0          3.72          1.19        10.54 o
   1   6   0         53.76         47.85        10.18 o
   2   6   0         24.34         10.96        14.03 o
   3   6   0       1552.58       1589.86        38.07 o
   4   6   0        180.35        169.33        11.97 o
   5   6   0        275.77        265.89        14.00 o
   6   6   0          1.61         -6.12        11.44 o
   8   6   0         74.94        119.95        30.32 o
  -7   7   0          0.14         -1.60        25.00 o
  -6   7   0        210.11        265.70        34.58 o
  -5   7   0          0.09        -17.29        17.29 o
  -4   7   0        145.74        153.98        19.54 o
  -3   7   0        199.53        197.08        19.77 o
  -2   7   0        312.51        309.97        21.54 o
  -1   7   0       1364.45       1281.17        80.32 o
   0   7   0        194.56        161.69        16.23 o
   1   7   0          1.45        -17.69        17.69 o
   2   7   0        105.09         96.13        10.50 o
   3   7   0         74.74         60.64        19.15 o
   4   7   0        517.20        537.79        33.78 o
   5   7   0         23.61         25.53        15.43 o
   6   7   0          8.92         13.03        14.63 o
   7   7   0         33.67         -6.12        14.63 o
  -6   8   0         59.57         54.26        29.52 o
  -5   8   0          1.85         -6.65        24.20 o
  -4   8   0        107.59        116.25        20.83 o
  -3   8   0         45.18         21.30        18.09 o
  -2   8   0          0.01        -15.11        15.11 o
  -1   8   0        286.25        267.96        20.89 o
   0   8   0        329.61        370.13        22.43 o
   1   8   0        186.63        197.94        16.74 o
   2   8   0        246.36        195.22        25.27 o
   3   8   0         50.06         51.07        19.68 o
   4   8   0         84.60         96.28        21.54 o
   5   8   0         13.80          5.59        18.35 o
   6   8   0          1.03        -17.29        17.29 o
   7   8   0         67.51         36.44        18.88 o
  -4   9   0         37.46         19.31        20.79 o
  -3   9   0        120.53        167.60        26.86 o
  -2   9   0          1.34         17.72        17.76 o
  -1   9   0        423.72        470.64        49.47 o
   0   9   0          0.79          2.32        16.77 o
   1   9   0         78.04         51.86        26.60 o
   2   9   0          7.97         -8.25        21.28 o
   3   9   0          2.92        -18.88        20.75 o
   4   9   0         69.98         59.05        22.61 o
   5   9   0         13.32         19.68        21.01 o
  -3  10   0        241.96        286.10        35.11 o
  -2  10   0         12.92         -8.57        19.11 o
  -1  10   0         67.09         59.31        30.59 o
   0  10   0          0.79        -21.54        24.47 o
   1  10   0          2.29        -21.28        26.86 o
   2  10   0        110.00        102.93        28.19 o
   3  10   0         29.84          5.32        24.20 o
   4  10   0         72.53         81.39        26.86 o
  -4 -10   1         12.91        -17.29        23.41 o
  -3 -10   1         51.76         45.22        25.53 o
  -2 -10   1          6.31         -7.98        22.87 o
  -1 -10   1         82.31         27.66        28.19 o
   0 -10   1         22.29          2.93        27.13 o
   1 -10   1          0.20        -13.56        28.46 o
   2 -10   1          1.65          8.30        19.72 o
   3 -10   1         14.28        -15.64        20.74 o
  -5  -9   1        279.65        255.33        28.99 o
  -4  -9   1        105.02         67.29        23.41 o
  -3  -9   1         48.23         35.11        21.28 o
  -2  -9   1         12.35         49.47        22.87 o
  -1  -9   1         91.69        125.01        27.39 o
   0  -9   1        545.74        534.87        42.29 o
   1  -9   1        274.89        274.13        23.21 o
   2  -9   1        273.02        265.30        24.15 o
   3  -9   1         50.49         68.85        27.93 o
   4  -9   1        141.61        171.49        67.69 o
  -6  -8   1         40.37         49.74        18.62 o
  -5  -8   1         41.22         25.80        18.09 o
  -4  -8   1          0.12         -8.78        17.55 o
  -3  -8   1          1.06         13.56        18.35 o
  -2  -8   1        940.09        979.84        49.74 o
  -1  -8   1        508.38        515.63        25.24 o
   0  -8   1        782.50        811.34        40.56 o
   1  -8   1         76.26         63.93        16.42 o
   2  -8   1        144.70        136.21        19.19 o
   3  -8   1        547.46        544.14        28.95 o
   4  -8   1        386.93        444.44        28.20 o
   5  -8   1        327.74        326.88        36.97 o
   6  -8   1         61.78         50.53        28.99 o
  -7  -7   1          1.42        -11.70        14.36 o
  -6  -7   1         28.68         42.56        15.96 o
  -5  -7   1          1.54          2.39        15.43 o
  -4  -7   1         49.20         73.14        17.82 o
  -3  -7   1        300.67        283.26        24.47 o
  -2  -7   1         45.58         43.96        21.94 o
  -1  -7   1        239.16        235.82        17.55 o
   0  -7   1         33.26         29.40        13.29 o
   1  -7   1         63.82         34.27        15.02 o
   2  -7   1        131.49        161.55        18.34 o
   3  -7   1        380.79        384.47        23.97 o
   4  -7   1         27.55         32.22        16.67 o
   5  -7   1         90.02         66.37        18.71 o
   6  -7   1         64.27         67.02        26.33 o
  -8  -6   1          5.25         11.97        23.67 o
  -6  -6   1         83.50         99.47        13.83 o
  -5  -6   1          5.71          7.54         8.17 o
  -4  -6   1       1033.50       1036.88        28.16 o
  -3  -6   1         10.25          9.79         9.52 o
  -2  -6   1         83.83        100.62         7.87 o
  -1  -6   1         55.12         47.72        10.35 o
   0  -6   1        302.43        320.84        17.95 o
   1  -6   1        157.35        128.55        27.26 o
   2  -6   1        101.23        100.61        15.77 o
   3  -6   1         51.28         37.03        15.70 o
   4  -6   1          1.84        -14.42        14.42 o
   5  -6   1          0.30        -14.55        14.55 o
   6  -6   1          3.73         -6.12        22.08 o
   7  -6   1          2.53          8.78        22.87 o
  -8  -5   1        123.44        135.65        31.12 o
  -7  -5   1          0.22         21.54        21.28 o
  -5  -5   1         98.14         75.27        11.17 o
  -4  -5   1       1090.40        969.04        24.15 o
  -3  -5   1       1289.82       1271.64        30.36 o
  -2  -5   1         37.37         20.16         8.43 o
  -1  -5   1       3552.11       3474.80       126.86 o
   0  -5   1        404.45        380.09        18.27 o
   1  -5   1         81.47         84.20        13.30 o
   2  -5   1          8.06          9.01        11.69 o
   3  -5   1         57.85         53.58        14.05 o
   4  -5   1         46.30         32.10        16.09 o
   5  -5   1        106.85         93.40        15.13 o
   6  -5   1         25.47         17.55        19.95 o
   7  -5   1         61.21         69.68        22.34 o
   8  -5   1          1.65          7.71        21.28 o
  -9  -4   1          2.90          3.46        25.80 o
  -8  -4   1        158.77        167.03        31.38 o
  -7  -4   1         12.78         25.53        22.34 o
  -3  -4   1       6653.53       6652.73       127.70 o
  -2  -4   1          2.68          1.53         6.07 o
  -1  -4   1       1944.57       1893.66        33.18 o
   0  -4   1         57.51         74.33        11.44 o
   1  -4   1         23.43         24.55        11.44 o
   2  -4   1       2326.61       2319.32        52.08 o
   3  -4   1        759.36        719.94        25.85 o
   4  -4   1       1320.34       1322.97        36.67 o
   5  -4   1        107.40         82.56        13.34 o
   6  -4   1        327.31        325.02        28.19 o
   7  -4   1        497.07        508.54        38.83 o
   8  -4   1         24.80         54.52        21.54 o
  -9  -3   1          4.90        -13.03        25.80 o
  -8  -3   1          0.16        -22.08        22.08 o
  -7  -3   1          2.52         25.00        22.34 o
  -6  -3   1        585.28        648.44        47.34 o
  -2  -3   1       1431.56       1559.03        32.06 o
  -1  -3   1        285.94        381.20        16.76 o
   0  -3   1        559.97        518.20        13.34 o
   1  -3   1       1433.19       1533.73        35.06 o
   2  -3   1       4742.81       4784.39       146.55 o
   3  -3   1         58.08         51.70         9.57 o
   4  -3   1       4705.57       4597.78        81.38 o
   6  -3   1        269.02        226.34        23.14 o
   7  -3   1        895.01        871.59        43.89 o
   8  -3   1          0.03         -6.92        17.29 o
   9  -3   1         45.67         33.78        21.01 o
  -9  -2   1         45.05          1.06        26.60 o
  -8  -2   1         45.31         27.93        24.47 o
  -7  -2   1        225.80        252.94        32.45 o
  -6  -2   1        658.86        607.48        46.81 o
  -5  -2   1        924.66        892.86        48.94 o
  -1  -2   1          3.66         -4.26         5.32 o
   0  -2   1       3121.20       3344.70        72.50 o
   1  -2   1       2408.89       2489.72        32.02 o
   2  -2   1       2731.99       2749.55        68.88 o
   3  -2   1          4.02         -4.89         5.71 o
   4  -2   1       1644.01       1572.36        27.37 o
   5  -2   1         92.17         75.38         8.35 o
   6  -2   1        377.01        358.36        18.05 o
   7  -2   1        517.82        529.28        33.78 o
   8  -2   1         20.16         -0.53        15.69 o
   9  -2   1         37.53         81.92        20.21 o
  -9  -1   1        166.30        178.30        15.04 o
  -8  -1   1        253.03        263.47        12.16 o
  -7  -1   1        314.44        331.13        34.84 o
  -6  -1   1        593.41        596.84        46.81 o
  -5  -1   1        128.84        143.09        21.28 o
  -4  -1   1        863.64        816.80        42.29 o
   1  -1   1       1581.02       1770.50        36.66 o
   2  -1   1       2444.42       2503.48        32.85 o
   3  -1   1       3477.39       3295.79        48.43 o
   4  -1   1        634.80        646.61        16.60 o
   5  -1   1         60.65         58.74         8.12 o
   6  -1   1        100.37         93.70        10.81 o
   7  -1   1        129.88        117.83        17.55 o
   8  -1   1         48.61         72.61        17.29 o
   9  -1   1         32.86         44.15        18.09 o
  -9   0   1         44.57         49.47        15.16 o
  -8   0   1        440.61        504.55        27.39 o
  -7   0   1         25.05         28.70         8.12 o
  -6   0   1        500.26        481.95        15.14 o
  -5   0   1         15.27         19.14         5.34 o
  -4   0   1       1261.83       1286.03        26.94 o
  -3   0   1        476.66        525.89        22.47 o
  -2   0   1       2194.98       2048.43        50.87 o
   2   0   1       2136.86       2028.77        38.02 o
   3   0   1       1166.00       1039.08        18.05 o
   4   0   1       1085.33       1079.50        19.61 o
   5   0   1         16.94         15.24         5.66 o
   6   0   1         71.00         78.13        15.37 o
   7   0   1        213.68        202.82        16.40 o
   8   0   1        141.85        156.66        17.82 o
   9   0   1         80.64         74.13        13.03 o
  -9   1   1          0.21        -15.43        15.43 o
  -8   1   1         95.31        102.66        17.55 o
  -7   1   1         11.89         -2.39        13.30 o
  -6   1   1         81.07         77.59         9.08 o
  -5   1   1        209.07        216.04        10.50 o
  -4   1   1       1096.14       1164.77        23.93 o
  -3   1   1       4029.95       4184.13        84.54 o
  -2   1   1       5440.91       5455.33        77.19 o
  -1   1   1       2656.02       2829.54        69.80 o
   3   1   1       1089.99       1059.63        46.54 o
   4   1   1         46.72         11.44        14.63 o
   5   1   1         80.11         98.68        21.01 o
   6   1   1        161.53        143.36        26.33 o
   7   1   1        137.03        157.40         9.33 o
   8   1   1         93.57         79.79        15.43 o
   9   1   1         23.22         15.53        12.14 o
  -9   2   1          1.29         10.64        18.09 o
  -8   2   1         53.08         33.78        17.55 o
  -7   2   1        148.63        184.58        21.28 o
  -6   2   1        349.58        349.31        18.36 o
  -5   2   1         17.85         -0.99         8.20 o
  -4   2   1       1255.93       1242.06        21.96 o
  -3   2   1        890.13        916.14        18.93 o
  -2   2   1       1845.68       1949.83        71.03 o
  -1   2   1         68.43         75.00         9.57 o
   0   2   1       1033.53       1306.01        32.08 o
   1   2   1       5920.88       6143.02       116.79 o
   4   2   1          4.47         13.30        14.36 o
   5   2   1          4.00          4.52        17.55 o
   6   2   1        465.57        398.69        36.70 o
   7   2   1          9.18         -4.52        21.54 o
   8   2   1         67.71         54.26        27.93 o
   9   2   1          7.27         -7.51        10.06 o
  -9   3   1         14.24          0.80        19.95 o
  -8   3   1          0.00        -16.76        17.29 o
  -7   3   1        724.99        731.42        40.43 o
  -6   3   1         43.38         47.34        17.29 o
  -5   3   1        253.14        239.73        11.93 o
  -4   3   1       2514.22       2566.49        48.53 o
  -3   3   1         35.01         36.44        12.50 o
  -2   3   1       4698.76       4738.25        94.88 o
  -1   3   1        889.23        933.63        34.44 o
   0   3   1         97.55        109.03         6.70 o
   1   3   1       1183.29       1183.19        52.13 o
   2   3   1        360.80        342.15        10.70 o
   5   3   1         14.98         -8.78        17.02 o
   6   3   1        662.40        615.99        49.47 o
   7   3   1         71.86         67.29        25.53 o
   8   3   1        181.75        239.91        36.44 o
   9   3   1          8.96         17.55        27.93 o
  -8   4   1          3.91         -1.06        20.21 o
  -7   4   1        448.82        494.97        38.83 o
  -6   4   1         96.14         67.82        20.21 o
  -5   4   1          7.42         -0.50        16.62 o
  -4   4   1       1316.80       1248.83        65.30 o
  -3   4   1        135.28        131.30        12.64 o
  -2   4   1       1815.00       1835.02        43.06 o
  -1   4   1        154.84        139.12        11.47 o
   0   4   1        156.37        158.31        15.56 o
   1   4   1       2795.35       2854.77        47.49 o
   2   4   1         37.68         35.12         6.70 o
   3   4   1       1410.36       1443.68        30.93 o
   6   4   1       1070.40        960.15        58.78 o
   7   4   1         18.15         39.36        23.94 o
   8   4   1         73.95         37.50        26.86 o
   9   4   1          9.18        -19.95        26.86 o
  -8   5   1          5.84         -8.51        20.48 o
  -7   5   1        275.36        257.99        29.79 o
  -6   5   1          8.02         -5.32        19.42 o
  -5   5   1         60.91         78.75        36.44 o
  -4   5   1         27.15         33.69        13.48 o
  -3   5   1        124.56        145.00        15.71 o
  -2   5   1         72.58         56.60        12.12 o
  -1   5   1         22.50         30.32        13.83 o
   0   5   1         59.69         58.11        16.22 o
   1   5   1        253.24        231.35        10.49 o
   2   5   1         42.33         36.57         5.41 o
   3   5   1        928.87        879.80        44.28 o
   4   5   1        225.16        224.55        21.41 o
   5   5   1         16.59         21.02        11.17 o
   7   5   1          4.86         30.05        23.41 o
   8   5   1          0.25         -5.59        25.53 o
  -7   6   1         40.70         27.66        24.20 o
  -6   6   1         30.03         35.64        23.41 o
  -5   6   1         14.58         -0.27        20.61 o
  -4   6   1        425.89        426.99        29.52 o
  -3   6   1        245.00        256.59        29.52 o
  -2   6   1       1147.40       1059.39        36.44 o
  -1   6   1          2.34         37.68        12.33 o
   0   6   1        258.43        277.98        16.92 o
   1   6   1       1140.73       1119.35        30.74 o
   2   6   1        208.81        191.28        13.18 o
   3   6   1       1070.32       1046.43        44.28 o
   4   6   1         28.76         21.34        15.03 o
   5   6   1          1.27         -2.39         8.43 o
   6   6   1         36.95         44.15        12.77 o
   7   6   1          6.81          5.59        11.44 o
   8   6   1         44.65         52.40        26.86 o
  -7   7   1          6.36         49.20        27.13 o
  -6   7   1          2.89         21.54        25.00 o
  -5   7   1          4.45         11.75        16.46 o
  -4   7   1         96.55         98.76        18.25 o
  -3   7   1          5.36          9.69        15.01 o
  -2   7   1         12.52          5.76        15.43 o
  -1   7   1       1192.85       1159.96        37.58 o
   0   7   1         86.25         71.65        14.38 o
   1   7   1       1332.24       1203.73        34.47 o
   2   7   1        218.95        218.10        12.96 o
   3   7   1         89.54        106.39        20.21 o
   4   7   1        190.79        187.51        21.28 o
   5   7   1        127.40        140.96        19.15 o
   6   7   1        349.74        348.42        24.20 o
   7   7   1        127.92        123.94        17.82 o
  -6   8   1          0.63        -25.00        25.00 o
  -5   8   1        140.04        150.01        31.92 o
  -4   8   1         50.01         39.45        30.05 o
  -3   8   1         64.17         63.79        18.55 o
  -2   8   1          0.54          1.28        15.41 o
  -1   8   1          1.62         24.20        24.47 o
   0   8   1         32.71         54.32        14.63 o
   1   8   1          2.53          6.88        12.30 o
   2   8   1         11.14         19.42        20.48 o
   3   8   1         36.31         51.60        20.21 o
   4   8   1        359.84        410.39        31.38 o
   5   8   1        205.11        227.67        25.27 o
   6   8   1        170.40        146.02        22.87 o
   7   8   1          0.98         -8.51        18.09 o
  -5   9   1         11.05        -11.70        28.72 o
  -4   9   1        104.69        135.25        29.52 o
  -3   9   1        114.83        118.52        34.44 o
  -2   9   1          0.35        -16.21        21.68 o
  -1   9   1         51.80         33.22        19.28 o
   0   9   1         34.09         58.25        29.26 o
   1   9   1         97.09        115.70        26.60 o
   2   9   1         99.42        123.41        26.86 o
   3   9   1         26.55         14.89        22.34 o
   4   9   1         23.34          5.05        21.54 o
   5   9   1          2.88         -0.53        21.54 o
   6   9   1         61.18         78.73        23.94 o
  -3  10   1        158.04        178.91        25.44 o
  -2  10   1          4.78        -10.09        19.99 o
  -1  10   1          0.36        -15.43        27.39 o
   0  10   1        209.69        198.95        33.25 o
   1  10   1         40.47         18.09        26.33 o
   2  10   1        117.81        100.27        26.60 o
   3  10   1          1.16        -22.34        22.34 o
   4  10   1         15.39         26.33        25.00 o
  -3 -10   2          0.53        -22.61        22.61 o
  -2 -10   2         12.76         19.15        25.53 o
  -1 -10   2          0.18         72.34        28.46 o
   0 -10   2          0.77        -25.80        25.80 o
   1 -10   2          4.57         -4.26        29.79 o
   2 -10   2          0.79        -28.46        30.05 o
  -5  -9   2         17.90         31.92        22.34 o
  -4  -9   2         73.42         85.11        23.41 o
  -3  -9   2         12.26         12.23        21.01 o
  -2  -9   2         78.55         72.08        23.67 o
  -1  -9   2          0.28         14.89        23.14 o
   0  -9   2         54.87         50.80        27.39 o
   1  -9   2         61.51         73.66        31.12 o
   2  -9   2          0.03         -3.29        21.54 o
   3  -9   2        146.94        140.55        42.29 o
   4  -9   2         54.40         48.21        20.86 o
  -6  -8   2         30.74         34.84        19.42 o
  -5  -8   2         24.98         31.38        18.88 o
  -4  -8   2        226.38        215.97        25.00 o
  -3  -8   2          0.44          6.12        17.55 o
  -2  -8   2        243.51        202.94        25.80 o
  -1  -8   2         21.74         64.63        23.14 o
   0  -8   2        324.14        272.02        27.93 o
   1  -8   2        714.11        717.29        46.41 o
   2  -8   2         54.67         51.51        16.80 o
   3  -8   2        160.75        176.40        21.38 o
   4  -8   2          0.20        -10.70        18.40 o
   5  -8   2          8.84        -14.36        25.80 o
  -7  -7   2          0.96          0.80        14.89 o
  -6  -7   2          2.87          0.53        14.63 o
  -5  -7   2         19.07         32.71        16.22 o
  -4  -7   2        101.07         90.16        18.62 o
  -3  -7   2          0.51         19.15        17.82 o
  -2  -7   2        181.24        185.68        37.90 o
  -1  -7   2        567.18        504.87        25.80 o
   0  -7   2        135.61        156.02        23.14 o
   1  -7   2       1563.43       1575.51        44.75 o
   2  -7   2          8.10         10.51        15.45 o
   3  -7   2         75.11         55.70        26.07 o
   4  -7   2        168.83        216.05        21.05 o
   5  -7   2         43.09         36.62        18.55 o
   6  -7   2        185.42        197.62        31.38 o
  -8  -6   2         90.69         65.96        26.60 o
  -7  -6   2         34.30         38.57        12.23 o
  -6  -6   2         78.04         63.30        13.83 o
  -5  -6   2         11.00         18.35        13.30 o
  -4  -6   2        420.14        403.85        19.11 o
  -3  -6   2        369.67        370.73        19.27 o
  -2  -6   2        573.84        531.72        18.35 o
  -1  -6   2         94.39         93.75        11.16 o
   0  -6   2          1.11          6.22        10.99 o
   1  -6   2         41.71         18.22        12.65 o
   2  -6   2         71.19         76.08        18.75 o
   3  -6   2         36.98         26.26        15.08 o
   4  -6   2        147.32        171.46        20.35 o
   5  -6   2          0.71        -14.50        14.50 o
   6  -6   2        213.02        223.95        29.79 o
   7  -6   2          0.05         16.76        23.67 o
  -8  -5   2        106.52        138.84        31.12 o
  -7  -5   2        103.69        121.02        26.60 o
  -5  -5   2        144.36        134.40         9.19 o
  -4  -5   2       1294.34       1206.68        29.14 o
  -3  -5   2       1683.25       1578.23        36.47 o
  -2  -5   2        908.05        890.78        18.62 o
  -1  -5   2          5.54          0.72         7.77 o
   0  -5   2        349.07        378.04        17.84 o
   1  -5   2       2222.71       2157.45        50.28 o
   2  -5   2       1826.98       1867.65        80.32 o
   3  -5   2         80.27         77.80        14.23 o
   4  -5   2        149.95        132.31        16.23 o
   5  -5   2          0.28        -13.10        13.10 o
   6  -5   2        164.34        151.60        25.27 o
   7  -5   2         45.85         24.20        21.01 o
   8  -5   2          3.97         15.96        22.08 o
  -9  -4   2         56.17         41.23        28.46 o
  -8  -4   2         41.66         44.95        24.74 o
  -7  -4   2        125.36        151.60        27.39 o
  -4  -4   2        212.09        197.07         9.73 o
  -3  -4   2        498.18        544.60        16.42 o
  -2  -4   2       1148.69       1272.29        29.52 o
  -1  -4   2       1806.26       1768.66        31.55 o
   0  -4   2        412.46        377.10        16.96 o
   1  -4   2        651.44        649.31        22.07 o
   2  -4   2        132.62        125.51        12.34 o
   3  -4   2          0.94          6.56        10.48 o
   4  -4   2        716.01        688.53        26.31 o
   5  -4   2        299.24        279.09        17.77 o
   6  -4   2        470.35        441.78        32.45 o
   7  -4   2        152.43        142.03        24.20 o
   8  -4   2          3.36         12.23        20.21 o
  -9  -3   2          8.03        -24.20        24.20 o
  -8  -3   2        191.07        184.85        31.38 o
  -7  -3   2         48.37         37.50        22.87 o
  -6  -3   2         40.99         41.76        20.48 o
  -3  -3   2        301.18        293.70         9.02 o
  -2  -3   2       3899.37       4048.46        78.99 o
  -1  -3   2        434.04        441.97        16.36 o
   0  -3   2          1.95          8.05         5.29 o
   1  -3   2       1338.41       1408.79        33.46 o
   2  -3   2        540.76        566.14        28.72 o
   3  -3   2        430.19        409.18        28.19 o
   4  -3   2         35.55         25.54         9.16 o
   5  -3   2        143.09        135.38        18.88 o
   6  -3   2          8.34          0.80        17.02 o
   7  -3   2          0.68        -12.23        17.02 o
   8  -3   2         15.83          0.27        18.09 o
   9  -3   2         49.59         -9.84        19.15 o
  -9  -2   2          0.99         -6.92        25.00 o
  -8  -2   2        373.23        388.58        39.36 o
  -7  -2   2          5.56         12.23        20.48 o
  -5  -2   2        948.98       1034.63        52.13 o
  -2  -2   2       1154.35       1287.18        28.06 o
  -1  -2   2       1795.59       1950.70        32.19 o
   0  -2   2       1765.26       1710.22        29.25 o
   1  -2   2       4367.75       4658.90        57.83 o
   2  -2   2       6211.81       6313.13       100.58 o
   3  -2   2       2774.98       2856.21        44.09 o
   4  -2   2          0.24          4.09         5.69 o
   5  -2   2        990.86       1016.33        20.43 o
   6  -2   2        142.36        136.15        11.10 o
   7  -2   2        494.98        476.49        23.51 o
   8  -2   2         46.53          9.04        17.29 o
   9  -2   2          4.55        -10.64        17.82 o
  -9  -1   2          3.04         -7.77        37.24 o
  -8  -1   2        169.24        203.43        27.93 o
  -7  -1   2        118.84        138.60        10.69 o
  -6  -1   2          0.18          1.60        18.88 o
  -5  -1   2       1346.60       1461.24        64.90 o
  -4  -1   2       1447.76       1502.20        61.97 o
  -3  -1   2        279.72        318.37        22.34 o
   0  -1   2      14388.27      15206.14       248.55 o
   1  -1   2        345.70        404.07        18.67 o
   2  -1   2       1064.90       1031.62        18.35 o
   3  -1   2       1090.11       1055.58        28.89 o
   4  -1   2       2744.26       2645.96        48.35 o
   5  -1   2       4321.95       4175.30        73.89 o
   6  -1   2         75.54         79.55        10.86 o
   7  -1   2        294.23        289.91        22.87 o
   8  -1   2        120.85        136.18        19.68 o
   9  -1   2         15.22         -1.60        17.02 o
  -9   0   2          1.24          3.19        14.36 o
  -8   0   2        177.40        213.84        18.88 o
  -7   0   2         41.85         43.19         8.18 o
  -6   0   2          0.89          5.80         6.52 o
  -5   0   2         84.99         91.76        18.62 o
  -4   0   2        143.90        134.43         6.15 o
  -3   0   2        165.70        177.16        12.02 o
  -2   0   2       3371.58       3204.97        53.41 o
   1   0   2         76.01         91.35         3.65 o
   2   0   2         66.23         77.89         4.60 o
   3   0   2       3323.30       3012.33        46.85 o
   4   0   2          7.04          5.95         5.08 o
   5   0   2       1462.23       1405.98        26.09 o
   6   0   2          2.49         11.71         9.15 o
   7   0   2         70.95         77.63        14.89 o
   8   0   2        255.89        299.48        22.61 o
   9   0   2         51.16         64.63        17.29 o
  -9   1   2         65.37         75.27        18.62 o
  -8   1   2        153.15        196.29        21.01 o
  -7   1   2         88.11         79.79        15.69 o
  -6   1   2         13.52          6.12         7.79 o
  -5   1   2       1527.00       1637.40        69.73 o
  -4   1   2        799.39        839.40        44.95 o
  -3   1   2       1940.31       1824.09        37.19 o
  -2   1   2       3490.64       3272.08        47.43 o
  -1   1   2        335.58        384.59         8.93 o
   2   1   2        586.41        592.08        34.98 o
   3   1   2        292.19        316.77        27.39 o
   4   1   2        734.68        711.21        40.43 o
   5   1   2        693.14        751.02        16.75 o
   6   1   2         10.70         -0.86         6.11 o
   7   1   2          0.38          6.77         7.53 o
   8   1   2         11.25        -11.10        11.10 o
   9   1   2         35.93         33.95        33.51 o
  -9   2   2         16.71         35.11        19.15 o
  -8   2   2         45.61         25.00        17.55 o
  -7   2   2        375.01        396.83        27.93 o
  -6   2   2        111.16        110.83        10.91 o
  -5   2   2       2310.35       2329.50        45.12 o
  -4   2   2        708.33        710.40        15.18 o
  -3   2   2       2757.61       2865.50        47.90 o
  -2   2   2       3718.77       3504.88        57.38 o
  -1   2   2       7672.41       7605.03       103.26 o
   0   2   2      12964.85      13068.73       368.69 o
   2   2   2        262.37        325.23        13.96 o
   4   2   2        119.76         97.61        19.42 o
   5   2   2       2344.20       2400.65        98.41 o
   6   2   2        870.18        891.00        56.12 o
   7   2   2         11.10         -8.51        22.61 o
   8   2   2          3.25         -6.12        26.07 o
   9   2   2          1.60         -3.40        11.17 o
  -9   3   2          1.98        -14.89        19.68 o
  -8   3   2         24.80         30.05        19.42 o
  -7   3   2         57.86         33.25        18.62 o
  -6   3   2          0.45         19.15        16.22 o
  -5   3   2         86.43         97.96         9.31 o
  -4   3   2        732.34        723.11        23.05 o
  -3   3   2       1635.48       1652.61        38.46 o
  -2   3   2       3985.14       3867.11        78.33 o
  -1   3   2        506.60        487.07        17.95 o
   0   3   2        315.89        273.46        10.31 o
   1   3   2        573.89        593.69        13.32 o
   2   3   2       3425.88       3833.39       179.40 o
   3   3   2       3530.88       4144.99       151.07 o
   5   3   2       1550.64       1583.86        73.14 o
   6   3   2          3.99        -19.68        19.68 o
   7   3   2        239.02        221.02        33.51 o
   8   3   2        134.29        128.46        31.92 o
   9   3   2        142.44        101.87        34.04 o
  -8   4   2          0.23          0.80        19.68 o
  -7   4   2          0.90        -18.09        18.09 o
  -6   4   2         83.55         83.51        20.21 o
  -5   4   2         78.74         71.92        12.01 o
  -4   4   2        751.44        744.55        26.42 o
  -3   4   2          0.67         -1.11        11.44 o
  -2   4   2         41.54         34.28        10.07 o
  -1   4   2        173.65        166.28        19.02 o
   0   4   2        604.52        533.98        19.01 o
   1   4   2         30.14         21.65         5.81 o
   2   4   2        834.64        863.98        22.51 o
   3   4   2       1211.33       1263.82        39.90 o
   4   4   2        457.72        545.53        16.62 o
   6   4   2        152.23        163.31        28.19 o
   7   4   2        145.70        151.87        30.85 o
   8   4   2         73.45         63.04        28.46 o
   9   4   2         18.04          4.26        28.19 o
  -8   5   2          1.93          6.12        21.54 o
  -7   5   2         15.06         18.88        21.01 o
  -6   5   2        709.46        732.75        44.15 o
  -5   5   2          2.10         -5.93        13.07 o
  -4   5   2        417.26        417.63        21.62 o
  -3   5   2         35.21         35.91        13.02 o
  -2   5   2        885.73        895.82        29.29 o
  -1   5   2       4714.20       4754.72        97.70 o
   0   5   2          1.72         -8.46         9.31 o
   1   5   2        926.55        890.89        25.33 o
   2   5   2        698.62        647.40        15.35 o
   3   5   2        900.77        842.57        23.53 o
   4   5   2         91.73        119.39         9.57 o
   5   5   2         92.35         93.00         8.54 o
   7   5   2         78.39         79.79        26.33 o
   8   5   2        174.63        194.96        36.17 o
  -7   6   2          0.08        -19.42        22.08 o
  -6   6   2        513.81        584.87        43.89 o
  -5   6   2         54.37         52.59        15.87 o
  -4   6   2        116.91        122.30        17.11 o
  -3   6   2        859.36        912.39        33.65 o
  -2   6   2          0.52          1.27        13.40 o
  -1   6   2       1936.94       1813.78        46.07 o
   0   6   2         55.54         44.47        11.95 o
   1   6   2         15.66         15.24        10.21 o
   2   6   2        571.92        592.28        16.58 o
   3   6   2        150.44        142.74        19.02 o
   4   6   2       1446.06       1440.59        35.61 o
   5   6   2        533.00        521.89        19.95 o
   6   6   2          4.48         13.83        13.03 o
   7   6   2         40.52         55.32        13.56 o
   8   6   2         69.01         67.02        28.46 o
  -7   7   2        107.33        148.94        31.38 o
  -6   7   2        190.87        217.30        32.18 o
  -5   7   2        414.60        402.67        25.76 o
  -4   7   2        104.06        100.32        18.25 o
  -3   7   2        201.60        222.10        20.14 o
  -2   7   2        237.33        296.73        21.89 o
  -1   7   2        945.58        946.73        36.44 o
   0   7   2        864.12        845.01        31.35 o
   1   7   2        969.28       1030.93        31.88 o
   2   7   2        299.44        292.60        20.08 o
   3   7   2          9.02          8.25        18.62 o
   4   7   2        440.29        467.84        34.31 o
   5   7   2        240.70        248.95        23.14 o
   6   7   2         73.83         73.94        18.09 o
   7   7   2        274.50        294.70        23.41 o
  -6   8   2          0.20         23.14        28.72 o
  -5   8   2         16.07        -15.96        26.60 o
  -4   8   2        197.20        224.77        23.40 o
  -3   8   2         12.02         -7.92        16.96 o
  -2   8   2        475.97        461.50        25.71 o
  -1   8   2        564.12        583.43        85.11 o
   0   8   2          8.89         13.84        14.16 o
   1   8   2         44.90         42.22        13.36 o
   2   8   2         18.16         33.25        20.48 o
   3   8   2        719.26        722.91        43.89 o
   4   8   2        658.88        621.84        40.96 o
   5   8   2        184.87        197.88        25.27 o
   6   8   2         41.42         32.98        20.21 o
   7   8   2         88.56        106.39        21.28 o
  -5   9   2         48.75         37.24        31.38 o
  -4   9   2         48.96         59.25        21.78 o
  -3   9   2          0.70          7.19        24.07 o
  -2   9   2        226.97        264.49        24.31 o
  -1   9   2         63.14         67.38        18.28 o
   0   9   2         61.63         35.81        27.53 o
   1   9   2        187.35        183.79        28.19 o
   2   9   2        142.60        103.46        24.74 o
   3   9   2          0.41          3.72        20.48 o
   4   9   2        134.16        152.93        26.33 o
   5   9   2          3.70        -19.68        19.68 o
   6   9   2          5.65         -7.98        21.28 o
  -3  10   2          9.93        -15.27        20.66 o
  -2  10   2         70.47         58.23        21.70 o
  -1  10   2         36.93         40.43        30.85 o
   0  10   2          4.11         -6.38        26.86 o
   1  10   2        218.31        203.20        31.92 o
   2  10   2         33.70         43.35        24.47 o
   3  10   2         76.52         45.48        24.47 o
   4  10   2         27.91         29.79        24.47 o
  -3 -10   3          2.96         17.29        23.94 o
  -2 -10   3          0.27        -18.62        23.67 o
  -1 -10   3          6.00          1.33        26.33 o
   0 -10   3        107.52         51.07        29.79 o
   1 -10   3          0.42         32.45        31.65 o
   2 -10   3         10.50        -26.33        31.92 o
  -5  -9   3          3.80        -13.03        20.21 o
  -4  -9   3         20.35         34.04        21.01 o
  -3  -9   3          3.23          5.05        20.48 o
  -2  -9   3        150.60        181.92        27.66 o
  -1  -9   3        148.78        112.24        27.93 o
   0  -9   3         48.51         13.30        25.27 o
   1  -9   3         18.56          5.02        16.54 o
   2  -9   3          7.05          9.33        17.70 o
   3  -9   3         76.08         65.72        19.81 o
   4  -9   3         34.14         13.11        20.41 o
  -6  -8   3         10.46         39.36        19.42 o
  -5  -8   3         69.04         56.12        20.48 o
  -4  -8   3          9.26         31.12        20.21 o
  -3  -8   3         61.44        -12.23        18.88 o
  -2  -8   3          2.72        -18.35        18.35 o
  -1  -8   3          2.71        -19.42        19.42 o
   0  -8   3         27.85         39.48        14.51 o
   1  -8   3         18.65         40.82        32.18 o
   2  -8   3        146.52        128.72        19.12 o
   3  -8   3         57.11         60.82        19.01 o
   4  -8   3        170.08        190.55        43.22 o
   5  -8   3         45.15         29.79        26.60 o
  -7  -7   3         61.89         78.73        17.55 o
  -6  -7   3         50.15         53.19        17.55 o
  -5  -7   3        104.37         78.20        18.62 o
  -4  -7   3        399.50        404.28        31.65 o
  -3  -7   3         21.95          1.33        17.29 o
  -2  -7   3         12.92         -8.25        18.62 o
  -1  -7   3        223.55        215.37        15.90 o
   0  -7   3        361.81        355.24        20.33 o
   1  -7   3        952.55       1005.13        52.93 o
   2  -7   3         22.25          5.41        15.18 o
   3  -7   3          0.35          2.94        17.29 o
   4  -7   3          9.28          2.64        16.28 o
   5  -7   3         26.52         28.81        42.56 o
   6  -7   3          0.80          9.57        25.53 o
  -8  -6   3         25.71         33.45        11.29 o
  -7  -6   3         27.81         42.29        13.56 o
  -6  -6   3        154.16        149.48        17.02 o
  -5  -6   3         24.93         59.05        14.89 o
  -4  -6   3         13.29         19.68        15.43 o
  -3  -6   3        621.92        602.73        23.02 o
  -2  -6   3        350.66        345.01        23.41 o
  -1  -6   3       3068.59       3053.51        69.55 o
   0  -6   3        199.70        207.47        15.56 o
   1  -6   3        580.81        624.95        42.29 o
   2  -6   3        703.26        731.05        39.76 o
   3  -6   3         84.41         82.64        16.67 o
   4  -6   3        689.75        715.23        32.48 o
   5  -6   3          2.88         10.63        15.22 o
   6  -6   3         95.70         81.12        25.80 o
   7  -6   3          8.12         39.10        25.53 o
  -8  -5   3          1.72         20.48        23.41 o
  -7  -5   3          2.46         37.50        21.01 o
  -6  -5   3         40.57         39.71         7.57 o
  -5  -5   3        106.44        103.53        11.04 o
  -4  -5   3        134.12        129.97        10.38 o
  -3  -5   3       1606.53       1567.19        37.04 o
  -2  -5   3         44.12         43.62         6.11 o
  -1  -5   3         49.56         55.32         9.38 o
   0  -5   3        370.89        389.51        20.17 o
   1  -5   3        391.36        396.54        50.93 o
   2  -5   3       1533.42       1495.56        40.56 o
   3  -5   3        502.63        527.30        26.85 o
   4  -5   3        149.50        127.62        18.88 o
   5  -5   3        412.47        449.82        24.10 o
   6  -5   3         25.23         33.51        20.48 o
   7  -5   3        557.66        594.71        44.15 o
   8  -5   3          0.06        -21.81        21.81 o
  -8  -4   3          0.49         -0.53        23.14 o
  -7  -4   3          4.59         21.28        21.28 o
  -5  -4   3         22.50         21.81         9.04 o
  -4  -4   3        637.03        607.96        17.48 o
  -3  -4   3          0.50         -3.34         6.52 o
  -2  -4   3          4.07         -1.24         7.31 o
  -1  -4   3        211.67        207.38         9.22 o
   0  -4   3         68.84         71.35        11.04 o
   1  -4   3          1.83         -3.15         8.76 o
   2  -4   3         18.72         27.37        10.60 o
   3  -4   3        186.67        191.53        14.91 o
   4  -4   3          2.83         13.98        12.19 o
   5  -4   3         42.89         41.64        12.96 o
   6  -4   3         21.62          6.38        17.29 o
   7  -4   3        141.74        126.07        23.14 o
   8  -4   3        121.38        157.99        26.07 o
  -9  -3   3          4.82        -24.74        24.74 o
  -8  -3   3        259.36        273.68        34.31 o
  -7  -3   3        190.72        213.57        29.52 o
  -6  -3   3       1717.83       1771.37        78.99 o
  -3  -3   3        567.95        577.51        15.51 o
  -2  -3   3        735.01        691.96        18.62 o
  -1  -3   3       2805.82       2905.84        41.62 o
   0  -3   3       1574.33       1627.67        29.68 o
   1  -3   3         65.34         90.58        10.03 o
   2  -3   3       1807.07       1753.17        33.16 o
   3  -3   3        901.31        875.57        21.29 o
   4  -3   3        962.83        921.12        21.11 o
   5  -3   3        847.68        803.35        21.67 o
   6  -3   3        145.14        117.90        14.86 o
   7  -3   3         28.41          2.39        18.35 o
   8  -3   3         30.15         27.93        19.42 o
  -9  -2   3         35.66         25.71        10.68 o
  -8  -2   3        237.84        207.19        31.65 o
  -7  -2   3         49.19         25.80        20.75 o
  -6  -2   3       1049.53        998.99        55.32 o
  -5  -2   3         16.03          7.45        15.69 o
  -3  -2   3       1269.94       1183.76        24.54 o
  -2  -2   3       2142.94       1950.91        39.59 o
  -1  -2   3       4840.18       4644.24        90.55 o
   0  -2   3        129.22        139.93         6.34 o
   1  -2   3       3453.58       3407.45       119.95 o
   2  -2   3       2001.41       1929.39        49.60 o
   3  -2   3       4285.21       4364.47        76.36 o
   4  -2   3        124.74        124.64         8.29 o
   5  -2   3        174.54        157.07        14.63 o
   6  -2   3         20.85        -11.44        15.69 o
   7  -2   3        260.21        302.14        25.80 o
   8  -2   3        139.57        165.43        16.27 o
   9  -2   3         40.87         60.64        21.28 o
  -9  -1   3          3.70         12.50        13.03 o
  -8  -1   3         53.14         41.09        10.92 o
  -7  -1   3         57.34         77.86         7.71 o
  -6  -1   3        440.23        397.23        16.01 o
  -5  -1   3          4.87         -5.59        15.16 o
  -4  -1   3         10.15         16.49        12.50 o
  -3  -1   3       3258.50       2978.73        50.51 o
  -2  -1   3        873.44        811.72        18.34 o
  -1  -1   3      26433.90      25790.42       636.55 o
   0  -1   3        542.05        492.15        18.24 o
   1  -1   3       5214.54       5447.36       107.68 o
   2  -1   3        794.78        814.53        15.84 o
   3  -1   3        518.74        517.08        13.09 o
   4  -1   3       2433.07       2424.19        37.81 o
   5  -1   3         12.17         35.27         8.46 o
   6  -1   3        406.77        397.52        19.56 o
   7  -1   3        579.65        570.51        32.98 o
   8  -1   3        305.12        250.81        23.67 o
   9  -1   3        243.47        245.49        22.61 o
  -9   0   3          4.08        -11.17        14.63 o
  -8   0   3          0.62         20.75        13.56 o
  -7   0   3        282.61        298.15        22.87 o
  -6   0   3         91.33         94.82         8.41 o
  -5   0   3        264.10        226.97         9.40 o
  -4   0   3        138.45        137.89        11.06 o
  -3   0   3       1112.44       1034.13        19.83 o
  -2   0   3         64.41         74.84         3.13 o
  -1   0   3        515.49        440.07         9.92 o
   1   0   3       7700.69       9145.29       118.41 o
   2   0   3       5892.02       5819.63        86.88 o
   3   0   3        180.75        175.11         6.36 o
   4   0   3       2791.93       2819.94        45.58 o
   5   0   3        500.39        436.13        14.10 o
   6   0   3        199.32        213.86        11.90 o
   7   0   3       1141.19       1054.68        35.67 o
   8   0   3        100.03        106.12        17.55 o
   9   0   3        190.23        185.65        21.28 o
  -9   1   3        155.90        157.45        22.61 o
  -8   1   3         11.08         25.80        15.96 o
  -7   1   3        706.67        697.11        34.58 o
  -6   1   3        100.11        109.51         9.73 o
  -5   1   3        402.48        359.33        19.37 o
  -4   1   3       3276.07       3179.99        55.96 o
  -3   1   3       1377.92       1389.35        22.16 o
  -2   1   3       1949.79       1716.91        26.53 o
  -1   1   3       9976.58       9865.01       132.65 o
   0   1   3        146.61        143.97        12.98 o
   1   1   3        766.57       1043.35        18.94 o
   2   1   3         10.25          8.17         3.07 o
   3   1   3       1588.60       1724.57        37.73 o
   4   1   3         34.42         29.73         5.84 o
   5   1   3         76.42         65.88         7.13 o
   6   1   3         26.67         35.03         7.53 o
   7   1   3        148.70        199.42        13.09 o
   8   1   3          0.13          3.64        12.11 o
   9   1   3          0.73         -6.20        31.65 o
  -9   2   3        102.59        104.26        22.34 o
  -8   2   3        266.66        254.53        25.53 o
  -7   2   3        775.96        806.16        40.16 o
  -6   2   3        259.22        252.25        21.78 o
  -5   2   3        410.55        427.12        16.86 o
  -4   2   3        811.93        796.13        16.40 o
  -3   2   3         64.08         76.48         6.71 o
  -2   2   3        756.18        660.38        15.46 o
  -1   2   3       2547.20       2410.90        40.74 o
   0   2   3          1.13         -3.92         4.24 o
   1   2   3      20977.96      23094.23       307.60 o
   2   2   3        644.61        793.03        77.53 o
   3   2   3       7113.88       7514.39       155.99 o
   4   2   3         85.27         89.64         5.73 o
   5   2   3        326.27        335.33        11.03 o
   6   2   3        371.31        325.92        12.31 o
   7   2   3          0.82         24.90         7.35 o
   8   2   3         77.24         72.56        12.52 o
   9   2   3         19.17         12.88        13.17 o
  -9   3   3         18.53         23.67        21.01 o
  -8   3   3        114.14        128.46        23.41 o
  -7   3   3        394.31        390.71        30.32 o
  -6   3   3          0.47        -10.64        15.96 o
  -5   3   3        134.67        116.78         9.84 o
  -4   3   3        759.59        742.46        20.21 o
  -3   3   3       1487.26       1520.04        36.30 o
  -2   3   3       2709.59       2536.42        54.35 o
  -1   3   3        422.15        382.72        16.14 o
   0   3   3        363.60        403.38        21.90 o
   1   3   3       7378.57       7703.06       161.62 o
   2   3   3       1409.60       1524.76        41.86 o
   3   3   3       3332.36       4197.68        82.09 o
   4   3   3        133.28        146.95         7.85 o
   5   3   3         76.07         78.20        22.08 o
   6   3   3       1241.76       1205.11        68.89 o
   7   3   3         55.09         26.07        24.47 o
   8   3   3        317.02        286.45        39.63 o
   9   3   3          2.67        -17.55        17.55 o
  -8   4   3         22.43         32.45        19.95 o
  -7   4   3          3.75        -18.35        18.35 o
  -6   4   3         19.67         45.22        18.88 o
  -5   4   3        663.79        678.69        22.15 o
  -4   4   3        160.50        177.18        19.42 o
  -3   4   3        433.05        385.43        31.65 o
  -2   4   3        836.44        771.75        35.77 o
  -1   4   3        207.03        185.19        13.15 o
   0   4   3        106.34         95.96        10.09 o
   1   4   3       3814.47       3921.15        64.33 o
   2   4   3        350.64        375.51        17.61 o
   3   4   3        785.33        789.65        40.43 o
   4   4   3        164.50        169.95         9.38 o
   5   4   3        387.25        369.63        13.90 o
   6   4   3        730.63        599.05        21.52 o
   7   4   3         56.86         37.24        26.07 o
   8   4   3        100.27         52.93        28.46 o
   9   4   3          9.24        -23.41        27.39 o
  -8   5   3         57.36         47.08        23.41 o
  -7   5   3        205.14        200.54        28.19 o
  -6   5   3        153.88        157.19        25.00 o
  -5   5   3        217.99        247.09        53.33 o
  -4   5   3         80.91         83.57        15.04 o
  -3   5   3       1151.74       1163.06        35.54 o
  -2   5   3        445.89        418.78        21.06 o
  -1   5   3        353.34        360.11        18.40 o
   0   5   3        118.75        100.88        11.69 o
   1   5   3        190.12        195.96        12.07 o
   2   5   3        232.84        224.49        14.17 o
   3   5   3         70.44         87.50         9.71 o
   4   5   3          3.82          6.55         8.17 o
   5   5   3        250.72        229.86        12.12 o
   6   5   3         99.88         90.10         9.21 o
   7   5   3         10.82         22.21        10.73 o
   8   5   3         50.94         17.29        26.86 o
  -7   6   3        252.66        280.60        33.25 o
  -6   6   3         23.98         27.13        23.14 o
  -5   6   3        701.32        754.11        32.72 o
  -4   6   3       1024.89       1068.78        37.11 o
  -3   6   3       1248.04       1244.83        39.47 o
  -2   6   3       2486.34       2484.34        59.76 o
  -1   6   3          2.97         13.99        13.83 o
   0   6   3        522.95        505.85        48.14 o
   1   6   3        303.93        347.56        17.34 o
   2   6   3        736.93        708.54        21.25 o
   3   6   3         38.20         54.42        25.40 o
   4   6   3        170.67        156.30        12.83 o
   5   6   3          0.32        -10.11        14.10 o
   6   6   3         95.21        117.03        16.49 o
   7   6   3         37.03         26.81        23.94 o
   8   6   3         60.25         56.73        13.62 o
  -6   7   3         20.98         40.16        26.33 o
  -5   7   3         50.79         64.33        18.24 o
  -4   7   3        550.52        626.52        32.12 o
  -3   7   3         41.71         33.86        24.60 o
  -2   7   3        390.66        345.16        22.56 o
  -1   7   3        994.90        984.38        35.47 o
   0   7   3        224.37        213.20        17.70 o
   1   7   3        493.02        507.12        24.19 o
   2   7   3        317.19        291.43        14.80 o
   3   7   3        207.31        231.39        25.00 o
   4   7   3         15.81          7.18        17.29 o
   5   7   3        141.44        153.47        20.75 o
   6   7   3        181.67        196.02        21.01 o
   7   7   3         18.07          5.59        16.76 o
  -6   8   3          1.49         11.97        28.99 o
  -5   8   3         23.91         -8.25        26.86 o
  -4   8   3        201.65        199.53        35.91 o
  -3   8   3         25.23         28.28        17.38 o
  -2   8   3          0.47          7.53        16.47 o
  -1   8   3          5.01         -1.15        15.53 o
   0   8   3         11.97         27.01        14.31 o
   1   8   3         81.44        107.11        14.89 o
   2   8   3        121.34        121.55        23.67 o
   3   8   3         22.07         49.20        20.21 o
   4   8   3         83.46        106.92        22.08 o
   5   8   3         43.01         40.43        19.95 o
   6   8   3        238.58        259.85        26.33 o
   7   8   3         13.56         53.73        19.95 o
  -4   9   3         87.31         87.06        22.56 o
  -3   9   3         44.94         20.29        19.30 o
  -2   9   3          7.48          1.80        26.86 o
  -1   9   3          5.58         -5.54        17.11 o
   0   9   3        137.51        111.02        18.13 o
   1   9   3         55.17         56.92        25.00 o
   2   9   3        137.99        125.80        25.27 o
   3   9   3         11.64          3.72        20.48 o
   4   9   3        100.26         98.14        23.67 o
   5   9   3        162.48        175.01        25.80 o
   6   9   3         60.65         43.35        22.87 o
  -3  10   3         51.46         69.15        22.76 o
  -2  10   3         21.84         34.07        20.81 o
  -1  10   3          2.40        -16.49        30.05 o
   0  10   3         45.71        -15.43        27.66 o
   1  10   3         73.73         87.24        29.26 o
   2  10   3         34.73         46.01        25.27 o
   3  10   3        105.01         92.29        26.07 o
   4  10   3          6.72        -12.77        22.61 o
  -2 -10   4         59.87         72.34        26.86 o
  -1 -10   4         56.23         42.82        28.72 o
   0 -10   4          2.68        -25.27        28.19 o
   1 -10   4         94.58         66.49        34.04 o
  -4  -9   4          3.92         15.69        21.81 o
  -3  -9   4         39.17         59.84        22.87 o
  -2  -9   4          0.23        -15.16        20.75 o
  -1  -9   4         44.78         66.76        25.80 o
   0  -9   4         14.95         -5.59        26.07 o
   1  -9   4         71.84        101.60        29.26 o
   2  -9   4        153.15        190.03        22.79 o
   3  -9   4         69.31         78.09        21.50 o
   4  -9   4        198.97        178.67        25.53 o
  -6  -8   4         21.55         50.53        20.48 o
  -5  -8   4          4.59         -1.60        19.42 o
  -4  -8   4         15.56         -3.72        19.15 o
  -3  -8   4          7.35          7.71        20.21 o
  -2  -8   4         51.58         18.09        20.48 o
  -1  -8   4         46.91         68.35        23.14 o
   0  -8   4          8.40          8.19        14.18 o
   1  -8   4          0.59          9.61        14.83 o
   2  -8   4          2.90         -2.50        20.35 o
   3  -8   4          8.87         13.18        18.40 o
   4  -8   4          6.07         -7.55        18.40 o
   5  -8   4         59.78         66.76        29.26 o
  -7  -7   4         59.28         74.74        18.88 o
  -6  -7   4          0.67         36.97        17.29 o
  -5  -7   4         49.17         65.43        19.42 o
  -4  -7   4        309.92        296.56        26.33 o
  -3  -7   4        220.34        234.05        25.00 o
  -2  -7   4        145.06        141.50        23.14 o
  -1  -7   4         14.99          4.80        11.26 o
   0  -7   4        129.45        157.85        29.92 o
   1  -7   4        445.91        528.61        29.92 o
   2  -7   4        116.21        101.13        17.50 o
   3  -7   4        160.55        174.23        20.33 o
   4  -7   4         32.83         29.13        17.65 o
   5  -7   4         46.75         42.89        18.66 o
   6  -7   4          0.60         -0.27        25.80 o
  -7  -6   4        106.36        103.46        16.49 o
  -6  -6   4         42.36         56.12        15.96 o
  -5  -6   4         55.70         52.40        15.96 o
  -4  -6   4        552.80        587.26        34.31 o
  -3  -6   4        206.67        212.39        12.17 o
  -2  -6   4        465.02        460.93        33.78 o
  -1  -6   4         77.41         77.86        24.87 o
   0  -6   4        329.14        274.44        17.70 o
   1  -6   4        996.25       1030.03        48.41 o
   2  -6   4        214.74        231.16        19.33 o
   3  -6   4         91.78         83.97        16.77 o
   4  -6   4         10.59         50.09        16.32 o
   5  -6   4         76.72         52.47        17.00 o
   6  -6   4        317.76        281.66        33.51 o
   7  -6   4         67.68         80.59        27.66 o
  -8  -5   4         21.85         29.52        24.20 o
  -7  -5   4          7.38          9.67        14.10 o
  -6  -5   4          3.16         -0.80        11.97 o
  -5  -5   4        123.19        127.38        10.70 o
  -4  -5   4        746.24        635.69        22.05 o
  -3  -5   4         18.94         10.25         7.51 o
  -2  -5   4       1118.11       1105.29        20.17 o
  -1  -5   4        727.09        664.33        22.99 o
   0  -5   4        276.85        291.98        16.32 o
   1  -5   4       1438.26       1381.59        50.40 o
   2  -5   4        278.63        255.64        31.52 o
   3  -5   4        583.00        541.07        35.77 o
   4  -5   4        223.60        214.88        33.78 o
   5  -5   4        473.13        494.61        27.13 o
   6  -5   4        477.52        390.98        33.51 o
   7  -5   4        113.27        109.05        24.74 o
  -8  -4   4        172.27        175.54        30.85 o
  -7  -4   4         16.50         -3.19        19.42 o
  -6  -4   4         33.25         28.55         7.14 o
  -5  -4   4         34.72         22.82        10.51 o
  -4  -4   4        113.07        113.58         9.46 o
  -3  -4   4        386.73        394.72        13.37 o
  -2  -4   4         77.33         88.08         6.24 o
  -1  -4   4         13.81          2.98         6.41 o
   0  -4   4       1255.99       1322.94        37.90 o
   1  -4   4       1283.57       1297.37        34.34 o
   2  -4   4        122.99        129.40        21.01 o
   3  -4   4       1529.29       1489.23        89.77 o
   4  -4   4        843.63        828.66        30.18 o
   5  -4   4         50.98         44.99        14.63 o
   6  -4   4        344.26        342.30        29.79 o
   7  -4   4          0.12         19.42        20.21 o
   8  -4   4          4.73          7.18        20.21 o
  -9  -3   4         10.35          9.31        25.00 o
  -8  -3   4        195.79        210.65        31.38 o
  -7  -3   4         93.23         76.33        23.14 o
  -6  -3   4         38.48         19.68        18.09 o
  -5  -3   4       1247.39       1201.41        26.61 o
  -4  -3   4         31.25         37.00         8.25 o
  -3  -3   4       4401.68       4331.20        85.38 o
  -2  -3   4          0.64         -5.35         6.55 o
  -1  -3   4       1041.27       1110.80        22.21 o
   0  -3   4       1123.05       1171.19        29.42 o
   1  -3   4         26.90         26.83         7.28 o
   2  -3   4       1625.70       1607.52        31.47 o
   3  -3   4        360.68        377.97        46.41 o
   4  -3   4         23.66         22.27        11.56 o
   5  -3   4        548.96        491.42        42.42 o
   6  -3   4         22.31         38.48        21.94 o
   7  -3   4          0.51         -8.57        12.63 o
   8  -3   4          1.10         -1.86        18.88 o
  -9  -2   4         93.64         87.50        12.93 o
  -8  -2   4         95.02        117.15        29.79 o
  -7  -2   4        283.48        308.12        12.04 o
  -6  -2   4          6.70          2.39        17.29 o
  -5  -2   4       1953.82       1903.61        35.05 o
  -4  -2   4        217.70        188.51         9.59 o
  -3  -2   4       1212.36       1237.42        27.18 o
  -2  -2   4       5670.51       5871.22       113.78 o
  -1  -2   4         56.51         61.28         5.66 o
   0  -2   4       8873.83       9063.18       148.75 o
   1  -2   4         86.50         95.96         9.86 o
   2  -2   4       1224.39       1116.38        29.05 o
   3  -2   4         16.23         13.92         8.94 o
   4  -2   4         28.61         32.90         8.52 o
   5  -2   4        678.92        631.30        20.70 o
   6  -2   4         73.63         95.22        18.88 o
   7  -2   4        242.92        251.61        25.80 o
   8  -2   4         18.99         -4.26        17.55 o
   9  -2   4         12.87          9.15        21.41 o
  -9  -1   4         12.62         58.25        15.43 o
  -8  -1   4         42.63         53.00        27.53 o
  -7  -1   4          1.96          4.33         9.27 o
  -6  -1   4        202.48        211.50         9.64 o
  -5  -1   4        998.62        943.11        20.46 o
  -4  -1   4       1733.44       1723.75        31.87 o
  -3  -1   4        805.84        752.32        16.15 o
  -2  -1   4       1316.20       1179.49        20.72 o
  -1  -1   4        297.27        316.23        10.16 o
   0  -1   4        558.93        562.76        31.53 o
   1  -1   4          8.41          9.76         5.68 o
   2  -1   4          2.02          0.02         5.04 o
   3  -1   4       1555.06       1435.91        24.88 o
   4  -1   4         61.98         72.17         8.66 o
   5  -1   4       1264.90       1225.36        32.54 o
   6  -1   4         79.77        112.33        27.93 o
   7  -1   4        134.76        155.86        20.75 o
   8  -1   4        258.20        252.41        25.00 o
   9  -1   4          2.36         13.56        18.62 o
  -9   0   4        124.69        164.64        20.48 o
  -8   0   4         17.95         49.20        14.89 o
  -7   0   4        218.30        227.41        18.88 o
  -6   0   4        317.03        325.43        13.36 o
  -5   0   4       1167.70       1121.83        24.26 o
  -4   0   4          2.64          3.73         5.30 o
  -3   0   4        558.44        539.83        13.38 o
  -2   0   4        201.69        196.60         7.51 o
  -1   0   4        284.33        222.64         9.01 o
   0   0   4       8632.62       9101.47       113.64 o
   1   0   4        153.35        160.16         6.05 o
   2   0   4         19.67         11.91         4.48 o
   3   0   4          7.70          2.43         2.58 o
   4   0   4        733.57        705.06        16.99 o
   5   0   4       1530.71       1498.52        33.09 o
   6   0   4         20.89         22.77         9.21 o
   7   0   4        135.26        155.71        16.24 o
   8   0   4         67.84         47.87        17.02 o
   9   0   4         41.25         27.39        17.55 o
  -9   1   4        151.92        170.22        22.87 o
  -8   1   4        200.89        227.41        22.87 o
  -7   1   4         14.85          3.99        14.10 o
  -6   1   4        259.23        272.90        15.05 o
  -5   1   4        975.07        955.91        22.76 o
  -4   1   4       1029.69        935.66        20.99 o
  -3   1   4        251.42        238.76         8.22 o
  -2   1   4         63.85         56.20         4.48 o
  -1   1   4         46.94         60.68         5.87 o
   0   1   4       1310.12       1233.16        19.78 o
   1   1   4        466.21        545.96        19.66 o
   2   1   4       2671.71       3327.60        57.93 o
   3   1   4        309.72        266.07        11.68 o
   4   1   4         92.46         85.09         8.96 o
   5   1   4       3780.23       3779.05        67.12 o
   6   1   4        369.95        367.64        23.21 o
   7   1   4          0.51         13.94        11.83 o
   8   1   4         89.59         79.64        14.78 o
   9   1   4         51.11         26.06        14.49 o
  -9   2   4         13.49         27.66        19.95 o
  -8   2   4        400.72        415.71        30.85 o
  -7   2   4        137.35        110.64        19.42 o
  -6   2   4        122.18        101.15        23.14 o
  -5   2   4       1977.10       1858.41        37.78 o
  -4   2   4         11.94         20.79         9.18 o
  -3   2   4       2939.02       2739.25        42.04 o
  -2   2   4        131.16        151.66         8.08 o
  -1   2   4         79.70         59.32         6.62 o
   0   2   4         74.29         96.65         6.87 o
   1   2   4        513.18        577.31        14.00 o
   2   2   4       3742.14       4497.18        88.39 o
   3   2   4        295.50        280.04        11.05 o
   4   2   4       1879.14       1817.86        39.73 o
   5   2   4       1413.89       1390.84        28.71 o
   6   2   4          7.31         23.54         7.59 o
   7   2   4          1.60          4.04        10.80 o
   8   2   4        152.48        133.72        15.07 o
   9   2   4          0.19        -13.33        17.55 o
  -8   3   4         41.38         29.26        19.95 o
  -7   3   4        233.46        193.09        23.94 o
  -6   3   4         40.85         55.91        13.40 o
  -5   3   4        558.42        554.62        18.04 o
  -4   3   4         34.16         26.47         8.14 o
  -3   3   4         32.09         25.35         9.21 o
  -2   3   4        264.40        242.39        13.35 o
  -1   3   4        105.83        163.57        11.64 o
   0   3   4       8331.14       8607.88       166.53 o
   1   3   4       2127.84       2228.77        70.42 o
   2   3   4       6996.40       8322.29       160.52 o
   3   3   4        721.17        798.12        21.24 o
   4   3   4          0.47         -6.03         6.03 o
   5   3   4       1834.10       1656.68        41.80 o
   6   3   4          2.65          0.23         7.15 o
   7   3   4          7.41          4.41        24.07 o
   8   3   4          3.22        -10.99        10.99 o
   9   3   4          3.52        -12.46        12.46 o
  -8   4   4          0.38         -1.86        20.48 o
  -7   4   4         25.12         41.76        20.75 o
  -6   4   4         78.72         62.24        19.95 o
  -5   4   4        201.73        197.55        20.42 o
  -4   4   4        139.80        158.05        14.39 o
  -3   4   4         24.10         14.10        12.23 o
  -2   4   4       1099.57        989.65        36.31 o
  -1   4   4       3273.58       3305.48        69.77 o
   0   4   4        823.17        808.00        24.21 o
   1   4   4         87.86         98.10         7.85 o
   2   4   4        174.62        196.16        11.62 o
   3   4   4       4146.24       4369.42        87.36 o
   4   4   4        522.25        585.05        22.47 o
   5   4   4        116.36        116.11        10.16 o
   6   4   4        281.64        279.13        15.08 o
   7   4   4         91.57         96.89        12.22 o
   8   4   4         49.89         55.86        12.31 o
   9   4   4         15.58          4.11        11.51 o
  -8   5   4         10.02         27.13        23.14 o
  -7   5   4          1.08          6.65        21.54 o
  -6   5   4         57.84         61.17        22.61 o
  -5   5   4         46.45         50.12        13.80 o
  -4   5   4        109.45        103.70        15.89 o
  -3   5   4       1494.77       1569.61        42.78 o
  -2   5   4         41.24         42.87        17.42 o
  -1   5   4       1762.76       1800.43        44.27 o
   0   5   4        307.35        285.60        15.93 o
   1   5   4        125.56        118.59        11.37 o
   2   5   4       1857.47       1889.12        63.43 o
   3   5   4        133.30        147.98        14.36 o
   4   5   4        740.05        832.33        31.12 o
   5   5   4        150.09        145.01        21.81 o
   6   5   4          2.46         12.98        11.39 o
   7   5   4         84.51         86.20        15.29 o
   8   5   4         32.72         28.87        12.16 o
  -7   6   4          3.84         -0.27        23.41 o
  -6   6   4        283.92        275.81        32.18 o
  -5   6   4         50.87         64.24        16.26 o
  -4   6   4        336.37        324.80        29.12 o
  -3   6   4          5.53        -12.52        14.89 o
  -2   6   4        708.31        718.60        48.41 o
  -1   6   4        489.90        565.85        27.49 o
   0   6   4       1282.74       1258.24        36.02 o
   1   6   4        325.40        285.91        16.42 o
   2   6   4          3.44          6.05         5.19 o
   3   6   4        304.19        284.54        16.04 o
   4   6   4         85.35         85.31        19.28 o
   5   6   4        256.85        224.21        21.28 o
   6   6   4        102.24         94.42        17.55 o
   7   6   4        212.89        172.40        20.88 o
   8   6   4         37.55         41.77        13.94 o
  -6   7   4        456.28        535.93        44.15 o
  -5   7   4          0.35        -23.14        23.14 o
  -4   7   4         91.06         98.44        18.88 o
  -3   7   4         72.73         57.11        19.55 o
  -2   7   4         20.60         26.05        30.05 o
  -1   7   4       1360.71       1444.83        47.34 o
   0   7   4        524.56        526.49        35.51 o
   1   7   4         92.51         96.00        14.00 o
   2   7   4        231.69        187.51        24.74 o
   3   7   4        772.27        678.23        40.43 o
   4   7   4        710.09        662.00        38.83 o
   5   7   4          2.33        -13.03        16.49 o
   6   7   4          2.62          9.84        17.29 o
   7   7   4         39.06         21.54        17.55 o
  -6   8   4         57.04        130.59        34.84 o
  -5   8   4         64.78         47.08        27.66 o
  -4   8   4         87.79        100.62        40.83 o
  -3   8   4        268.11        298.10        24.15 o
  -2   8   4        164.20        182.57        20.41 o
  -1   8   4        130.28        111.80        18.52 o
   0   8   4         12.39         11.62        14.70 o
   1   8   4          1.71         15.12        12.93 o
   2   8   4        151.83        189.64        26.60 o
   3   8   4        132.41        134.32        23.94 o
   4   8   4        185.53        182.72        25.00 o
   5   8   4         11.00         20.75        19.95 o
   6   8   4         19.06         46.54        21.28 o
   7   8   4         41.57         24.47        20.48 o
  -4   9   4         85.95         96.84        23.41 o
  -3   9   4          1.44         -2.96        18.30 o
  -2   9   4         20.33         33.99        18.51 o
  -1   9   4        170.11        187.12        21.67 o
   0   9   4         44.27         36.56        23.01 o
   1   9   4        294.37        280.33        32.71 o
   2   9   4         26.58         16.76        23.41 o
   3   9   4          6.44        -14.10        21.01 o
   4   9   4        213.61        250.01        29.52 o
   5   9   4         14.22        -21.01        21.01 o
   6   9   4         67.03         76.60        24.47 o
  -3  10   4        137.12        166.47        37.37 o
  -2  10   4          0.72        -10.42        20.16 o
  -1  10   4        129.84        155.33        34.58 o
   0  10   4         16.41         12.50        28.72 o
   1  10   4          0.32        -24.74        24.74 o
   2  10   4        229.74        292.04        34.31 o
   3  10   4          0.24         17.82        24.47 o
   4  10   4        264.44        269.69        33.51 o
  -4  -9   5          0.04         -9.57        22.87 o
  -3  -9   5         63.37         58.25        23.94 o
  -2  -9   5         10.85          0.80        22.08 o
  -1  -9   5         15.01         21.01        24.74 o
   0  -9   5        106.22         16.49        27.13 o
   1  -9   5          1.38        -26.33        27.66 o
   2  -9   5         28.17         29.06        19.40 o
   3  -9   5         12.33         22.19        29.52 o
  -5  -8   5         20.96         64.10        22.34 o
  -4  -8   5        162.80        173.41        26.33 o
  -3  -8   5         38.45         15.43        20.75 o
  -2  -8   5         84.57         84.58        23.94 o
  -1  -8   5          3.90         33.25        22.87 o
   0  -8   5        198.62        136.18        28.19 o
   1  -8   5          6.20         14.71        33.25 o
   2  -8   5          3.33        -16.49        16.49 o
   3  -8   5        115.85        123.52        21.43 o
   4  -8   5         41.46         56.21        30.72 o
   5  -8   5        117.70        131.12        31.92 o
  -6  -7   5        198.54        223.68        24.74 o
  -5  -7   5          0.76         -6.92        17.55 o
  -4  -7   5         95.78         86.71        20.48 o
  -3  -7   5         87.87        115.17        21.81 o
  -2  -7   5          2.07          3.46        19.15 o
  -1  -7   5        200.34        238.12        16.65 o
   0  -7   5        100.12         88.86        15.32 o
   1  -7   5          4.72        -12.80        14.10 o
   2  -7   5         28.06         21.89        20.21 o
   3  -7   5         69.79         82.70        18.28 o
   4  -7   5         60.54         77.40        19.88 o
   5  -7   5         23.33         21.77        19.31 o
   6  -7   5          5.41          6.65        25.53 o
  -7  -6   5          3.89        -14.89        14.89 o
  -6  -6   5         77.27         65.96        17.55 o
  -5  -6   5        246.44        226.61        22.08 o
  -4  -6   5        217.46        182.46        21.54 o
  -3  -6   5        357.91        357.46        27.66 o
  -2  -6   5          2.06          5.62         8.82 o
  -1  -6   5        178.51        201.22        15.27 o
   0  -6   5        298.89        261.36        28.06 o
   1  -6   5        890.63        851.39        32.43 o
   2  -6   5        598.93        698.21        49.87 o
   3  -6   5        233.35        257.35        20.84 o
   4  -6   5        163.99        131.25        18.34 o
   5  -6   5          0.20         -9.79        24.34 o
   6  -6   5         10.35        -22.34        22.61 o
   7  -6   5          6.51        -16.22        23.94 o
  -8  -5   5          4.66          7.34        26.46 o
  -7  -5   5         40.77         59.68        17.16 o
  -6  -5   5        230.22        288.05        21.54 o
  -5  -5   5          0.36        -13.30        13.30 o
  -4  -5   5          2.92         19.18         9.84 o
  -3  -5   5         18.69         14.92         9.90 o
  -2  -5   5        904.69        838.98        23.62 o
  -1  -5   5        966.17        977.58        29.05 o
   0  -5   5        412.55        414.57        20.96 o
   1  -5   5        482.09        465.80        30.19 o
   2  -5   5        400.44        381.89        21.27 o
   3  -5   5        409.92        361.30        43.89 o
   4  -5   5        561.69        561.31        27.83 o
   5  -5   5        215.39        200.36        19.22 o
   6  -5   5        137.45        164.64        26.33 o
   7  -5   5         47.37         28.46        23.14 o
  -8  -4   5         28.85         50.98        11.79 o
  -7  -4   5         62.93        100.29        30.05 o
  -6  -4   5        143.56        134.05        15.16 o
  -5  -4   5         63.31         54.29         9.16 o
  -4  -4   5        194.17        212.37        12.63 o
  -3  -4   5       1038.37       1093.61        28.95 o
  -2  -4   5         88.23         89.55         7.16 o
  -1  -4   5       1060.43       1009.28        27.49 o
   0  -4   5        590.45        630.88        22.78 o
   1  -4   5         33.83         32.30        11.17 o
   2  -4   5       1205.79       1273.18        36.54 o
   3  -4   5          0.00         -0.40        10.11 o
   4  -4   5        576.08        597.98        22.24 o
   5  -4   5         47.10         49.20        16.74 o
   6  -4   5          8.12        -13.56        18.88 o
   7  -4   5         92.21        134.58        25.53 o
   8  -4   5          5.83          7.18        21.81 o
  -8  -3   5         30.14         20.61        10.73 o
  -7  -3   5         13.89         19.65         9.85 o
  -6  -3   5        310.11        320.67        12.95 o
  -5  -3   5          1.61          3.68         7.41 o
  -4  -3   5         51.83         55.96        19.28 o
  -3  -3   5          3.09         -5.59         7.27 o
  -2  -3   5         94.73         90.30         6.93 o
  -1  -3   5        640.75        613.69        16.16 o
   0  -3   5       1209.86       1210.05        25.07 o
   1  -3   5       1377.71       1342.17        27.62 o
   2  -3   5       4391.78       4449.25        91.77 o
   3  -3   5        544.99        515.53        19.97 o
   4  -3   5        644.36        593.64        35.37 o
   5  -3   5          9.45         -0.05        27.79 o
   6  -3   5         26.77         30.85        18.88 o
   7  -3   5        220.14        190.16        17.68 o
   8  -3   5         44.18         52.00        15.23 o
  -9  -2   5          0.47          4.79        14.36 o
  -8  -2   5        163.22        175.72        14.92 o
  -7  -2   5          7.12         -3.97         9.61 o
  -6  -2   5        903.36        967.92        22.50 o
  -5  -2   5       1292.62       1213.77        25.45 o
  -4  -2   5          1.11          2.37         6.65 o
  -3  -2   5          7.56         13.25         7.71 o
  -2  -2   5         28.22         29.35         5.48 o
  -1  -2   5       8965.35       9421.48       147.93 o
   0  -2   5        209.79        210.23        12.51 o
   1  -2   5          6.68          0.53        13.83 o
   2  -2   5        222.28        218.16        11.66 o
   3  -2   5        806.11        772.06        21.64 o
   4  -2   5        517.40        505.68        19.04 o
   5  -2   5        101.47         83.51        17.82 o
   6  -2   5         21.84         26.86        17.29 o
   7  -2   5        250.11        280.07        26.60 o
   8  -2   5          3.66         16.22        18.88 o
   9  -2   5        112.32        105.51        16.74 o
  -9  -1   5          0.77         25.00        15.69 o
  -8  -1   5         69.15         81.35        21.68 o
  -7  -1   5        209.94        220.79        15.14 o
  -6  -1   5         53.11         42.49         7.87 o
  -5  -1   5        192.62        176.59         9.27 o
  -4  -1   5        176.78        166.57         8.32 o
  -3  -1   5       5087.99       5072.35        85.83 o
  -2  -1   5       4126.03       4079.85        80.96 o
  -1  -1   5       7914.62       8306.18       130.57 o
   0  -1   5       1213.68       1214.09        29.05 o
   1  -1   5        319.74        369.52        13.44 o
   2  -1   5        403.22        385.39        14.55 o
   3  -1   5        548.07        521.91        25.75 o
   4  -1   5          1.49          0.86         6.33 o
   5  -1   5        208.42        198.97        10.12 o
   6  -1   5        284.25        259.06        23.67 o
   7  -1   5        285.55        298.95        26.07 o
   8  -1   5         35.33         22.08        17.29 o
   9  -1   5        108.84        100.27        22.08 o
  -9   0   5         22.39         28.72        18.35 o
  -8   0   5          0.06         20.75        15.43 o
  -7   0   5        122.84        151.87        18.09 o
  -6   0   5        289.35        277.82        14.48 o
  -5   0   5         53.61         77.67         9.59 o
  -4   0   5       2752.32       2722.09        48.68 o
  -3   0   5        211.64        190.41        13.74 o
  -2   0   5        334.04        247.25        23.03 o
  -1   0   5         93.49         98.50         6.91 o
   0   0   5        422.50        460.59        11.29 o
   1   0   5         20.68         10.25         4.60 o
   2   0   5         51.17         71.71         5.65 o
   3   0   5        280.68        259.04         8.97 o
   4   0   5         18.07         17.84         5.46 o
   5   0   5          0.34          4.48         8.51 o
   6   0   5        352.89        382.41        30.92 o
   7   0   5        185.52        135.35        16.55 o
   8   0   5        239.01        210.12        23.41 o
   9   0   5         35.43          5.32        17.82 o
  -9   1   5          8.58          3.46        18.35 o
  -8   1   5        162.02        159.05        21.54 o
  -7   1   5        350.46        331.93        25.00 o
  -6   1   5        680.80        752.76        31.12 o
  -5   1   5        341.06        303.71        15.82 o
  -4   1   5       1279.33       1251.79        26.38 o
  -3   1   5       1205.23       1162.93        23.91 o
  -2   1   5        819.42        729.54        16.53 o
  -1   1   5        751.93        677.08        15.76 o
   0   1   5       3499.19       3515.08        74.60 o
   1   1   5          2.65         -2.00         4.88 o
   2   1   5        216.13        296.90        10.04 o
   3   1   5        550.80        574.81        20.74 o
   4   1   5       1581.39       1627.15        33.40 o
   5   1   5         83.27         73.07         8.94 o
   6   1   5       1097.44       1034.92        26.24 o
   7   1   5        225.05        238.01        18.16 o
   8   1   5        261.08        270.51        20.67 o
   9   1   5         31.93         28.83        15.47 o
  -9   2   5         44.72         28.72        21.54 o
  -8   2   5         36.39         19.15        18.88 o
  -7   2   5        574.60        692.07        28.82 o
  -6   2   5         61.57         71.25        12.77 o
  -5   2   5        164.98        171.24        15.16 o
  -4   2   5         82.03         85.21         6.66 o
  -3   2   5       2144.20       2091.21        33.68 o
  -2   2   5        102.71         79.17         9.21 o
  -1   2   5        743.13        766.74        22.08 o
   0   2   5       1198.49       1187.15        29.05 o
   1   2   5       2171.48       2451.86        42.07 o
   2   2   5       4461.30       5081.05        81.53 o
   3   2   5       3511.55       4094.59        60.27 o
   4   2   5       1327.30       1376.68        28.99 o
   5   2   5        193.38        172.83        10.62 o
   6   2   5       1082.66       1092.24        26.41 o
   7   2   5        469.02        460.83        29.66 o
   8   2   5        209.94        233.59        18.75 o
   9   2   5          7.71        -19.34        20.21 o
  -8   3   5          2.92         -5.05        19.15 o
  -7   3   5        535.68        569.44        39.10 o
  -6   3   5         17.82          1.84        11.84 o
  -5   3   5         64.27         70.17        10.02 o
  -4   3   5         26.11         15.29         8.14 o
  -3   3   5        956.67        926.50        27.25 o
  -2   3   5         14.73         -0.19         8.78 o
  -1   3   5       1993.84       2009.50        45.32 o
   0   3   5         36.11         17.14         9.18 o
   1   3   5       2421.20       2705.05        46.62 o
   2   3   5         26.52         21.52         5.79 o
   3   3   5         66.33         62.32         8.60 o
   4   3   5          0.75         -0.42         7.12 o
   5   3   5        899.77        873.93        22.57 o
   6   3   5        288.83        325.10        26.56 o
   7   3   5        102.92         99.65        13.50 o
   8   3   5          0.24        -11.29        11.29 o
   9   3   5          2.46        -21.44        23.14 o
  -8   4   5         14.12         17.82        21.28 o
  -7   4   5        469.71        476.89        36.44 o
  -6   4   5          0.21          2.66        17.82 o
  -5   4   5         16.64         20.54         9.77 o
  -4   4   5        136.26        153.11        14.74 o
  -3   4   5         49.15         44.81        12.90 o
  -2   4   5       5388.77       5387.91       109.83 o
  -1   4   5        315.89        317.68        16.58 o
   0   4   5       3045.78       3124.92        66.65 o
   1   4   5       2360.47       2457.89        53.38 o
   2   4   5        436.98        445.34        17.87 o
   3   4   5       1449.73       1621.82        91.23 o
   4   4   5        632.95        746.14        22.82 o
   5   4   5          8.40         12.78         8.23 o
   6   4   5          1.88          3.26         8.17 o
   7   4   5          0.02          1.69        11.34 o
   8   4   5          5.29         -4.24        11.68 o
   9   4   5          6.94         18.66        20.35 o
  -7   5   5         97.52        110.64        25.80 o
  -6   5   5          1.81        -19.68        19.68 o
  -5   5   5         72.85         82.79        16.89 o
  -4   5   5        505.86        581.85        28.01 o
  -3   5   5         22.24         12.26        13.63 o
  -2   5   5       2575.07       2601.80        60.74 o
  -1   5   5        329.12        368.19        19.11 o
   0   5   5         36.47         45.95        11.66 o
   1   5   5       3767.52       3783.60        87.11 o
   2   5   5        158.74         76.08        54.92 o
   3   5   5       2503.43       2541.33        56.04 o
   4   5   5         83.83         84.45        16.62 o
   5   5   5          3.85         -6.53         9.19 o
   6   5   5        528.87        568.67        26.85 o
   7   5   5         40.92         51.36        13.25 o
   8   5   5        210.05        189.29        17.37 o
  -7   6   5          1.58         30.85        26.07 o
  -6   6   5         20.79         26.60        24.20 o
  -5   6   5          0.48          0.17        14.85 o
  -4   6   5        303.86        305.85        21.63 o
  -3   6   5          6.56        -14.88        14.88 o
  -2   6   5        641.28        576.16        29.51 o
  -1   6   5        759.86        801.31        30.30 o
   0   6   5        144.05        156.28        15.70 o
   1   6   5       1248.67       1188.26        34.04 o
   2   6   5          3.59         -6.84         6.84 o
   3   6   5        217.57        201.98        15.88 o
   4   6   5        548.22        540.06        30.99 o
   5   6   5          0.24          7.45        15.69 o
   6   6   5        728.37        905.36        39.90 o
   7   6   5         46.53         49.44        14.02 o
   8   6   5        166.45        190.14        18.39 o
  -6   7   5        117.58        165.97        33.51 o
  -5   7   5          2.52         22.34        23.67 o
  -4   7   5          6.63          0.09        17.15 o
  -3   7   5          3.54         17.50        16.28 o
  -2   7   5         46.22         44.05        21.54 o
  -1   7   5         78.99         98.20        16.73 o
   0   7   5         84.70         99.60        16.29 o
   1   7   5         51.36         50.32        13.27 o
   2   7   5        151.99         90.70        23.14 o
   3   7   5          4.74        -18.09        18.09 o
   4   7   5        190.60        171.82        23.41 o
   5   7   5          1.33         46.01        18.88 o
   6   7   5        178.32        201.87        23.67 o
   7   7   5          7.76          4.01        28.99 o
  -5   8   5        405.96        484.33        44.95 o
  -4   8   5         98.17        114.83        22.26 o
  -3   8   5        730.63        797.94        38.34 o
  -2   8   5         17.80         12.02        17.36 o
  -1   8   5        135.95        149.02        37.24 o
   0   8   5          1.04         24.38        15.06 o
   1   8   5          0.43        -12.25        12.96 o
   2   8   5        321.06        286.98        29.79 o
   3   8   5          3.64         -9.31        19.42 o
   4   8   5          2.14          3.46        19.42 o
   5   8   5         47.75         77.93        21.81 o
   6   8   5         27.93        -14.63        19.68 o
  -4   9   5        217.97        264.32        30.72 o
  -3   9   5         87.06         64.41        21.54 o
  -2   9   5         69.86         45.13        20.10 o
  -1   9   5          4.52         22.41        17.56 o
   0   9   5        634.43        682.45        34.19 o
   1   9   5        129.88        189.37        30.05 o
   2   9   5        531.78        481.67        38.03 o
   3   9   5         92.18        137.24        26.33 o
   4   9   5          0.27         -0.27        21.54 o
   5   9   5        142.00        103.73        25.53 o
  -3  10   5          0.23        -21.40        21.40 o
  -2  10   5         17.28          0.52        19.79 o
  -1  10   5         54.48        108.78        33.78 o
   0  10   5        159.31        148.94        33.78 o
   1  10   5        257.82        173.15        32.18 o
   2  10   5         58.45         61.44        27.66 o
   3  10   5         34.30         42.56        25.00 o
   4  10   5         45.54         11.44        24.74 o
  -3  -9   6         16.61        -11.70        22.87 o
  -2  -9   6        121.54        104.79        27.39 o
  -1  -9   6          1.13         27.93        24.74 o
   0  -9   6          0.50        -25.27        25.27 o
   1  -9   6         47.58         94.69        32.71 o
   2  -9   6         14.17        -13.30        30.32 o
  -5  -8   6         16.23          6.65        21.54 o
  -4  -8   6        136.78        153.47        26.07 o
  -3  -8   6         31.70         29.52        22.61 o
  -2  -8   6         57.65         46.28        23.14 o
  -1  -8   6          6.48         17.82        22.87 o
   0  -8   6         57.88         46.01        25.27 o
   1  -8   6        121.18        141.10        19.87 o
   2  -8   6          2.62          7.61        17.38 o
   3  -8   6          9.15        -10.35        18.46 o
   4  -8   6          2.91          2.97        19.92 o
  -6  -7   6          0.24         -4.26        18.62 o
  -5  -7   6         63.05         42.82        20.21 o
  -4  -7   6         80.54        109.31        22.34 o
  -3  -7   6          2.37         17.55        19.95 o
  -2  -7   6        187.24        185.91        25.80 o
  -1  -7   6        101.69         87.24        23.94 o
   0  -7   6         14.20          0.13        13.74 o
   1  -7   6        276.65        316.76        21.77 o
   2  -7   6         25.46         39.96        16.61 o
   3  -7   6         59.11         92.09        18.53 o
   4  -7   6         16.81          0.12        18.27 o
   5  -7   6         49.73          0.80        25.80 o
  -7  -6   6         78.18         82.45        19.95 o
  -6  -6   6         13.67         35.64        17.82 o
  -5  -6   6         21.61         32.18        18.62 o
  -4  -6   6        418.58        404.28        29.52 o
  -3  -6   6        121.25        140.43        21.54 o
  -2  -6   6         15.24         31.38        19.15 o
  -1  -6   6         32.78         32.91        16.36 o
   0  -6   6        386.36        402.30        31.92 o
   1  -6   6         24.61         12.49        14.31 o
   2  -6   6         49.32         55.48        15.46 o
   3  -6   6          0.70         -1.65        15.14 o
   4  -6   6        183.56        167.53        20.61 o
   5  -6   6         16.99          9.65        17.15 o
   6  -6   6        432.24        432.73        39.63 o
  -7  -5   6        105.89        102.00        14.43 o
  -6  -5   6         19.44          7.98        15.16 o
  -5  -5   6         87.22        133.78        18.62 o
  -4  -5   6        236.08        239.37        23.14 o
  -3  -5   6        424.80        439.96        22.08 o
  -2  -5   6         24.98         24.16         8.55 o
  -1  -5   6        118.30        123.19        16.62 o
   0  -5   6         23.46         32.86        12.50 o
   1  -5   6        118.98        127.12        18.48 o
   2  -5   6        842.45        892.50        93.62 o
   3  -5   6        116.33        116.43        16.92 o
   4  -5   6         28.32         25.65        15.53 o
   5  -5   6          3.56         10.39        14.88 o
   6  -5   6         24.20         -8.78        22.61 o
   7  -5   6         14.58         54.26        23.94 o
  -8  -4   6         36.39         55.63        12.77 o
  -7  -4   6        167.90        170.24        15.05 o
  -6  -4   6          0.48        -13.03        13.03 o
  -5  -4   6         25.66         43.89        14.89 o
  -4  -4   6         58.21         71.80        10.75 o
  -3  -4   6        304.90        310.35        16.64 o
  -2  -4   6        370.86        387.54        19.42 o
  -1  -4   6          6.04         -0.45         9.24 o
   0  -4   6       1114.36       1132.40        31.97 o
   1  -4   6       1674.14       1645.15        42.92 o
   2  -4   6       2036.43       2071.52        59.78 o
   3  -4   6        975.72        937.84        61.57 o
   4  -4   6         68.09         43.25        11.63 o
   5  -4   6         98.66         91.79        12.90 o
   6  -4   6         24.04         15.96        13.92 o
   7  -4   6         77.56         75.80        23.67 o
   8  -4   6         11.96         19.68        22.61 o
  -8  -3   6         21.61          7.23        11.68 o
  -7  -3   6          1.17         15.64        11.17 o
  -6  -3   6         32.61         52.82        11.06 o
  -5  -3   6          1.61         -6.31         8.33 o
  -4  -3   6        706.70        703.85        22.07 o
  -3  -3   6        310.21        324.67        31.92 o
  -2  -3   6       2057.30       2104.96        57.58 o
  -1  -3   6         94.22         85.45        10.42 o
   0  -3   6       2192.52       2203.86        40.30 o
   1  -3   6       1140.96       1159.54        42.56 o
   2  -3   6       1434.73       1434.50        38.06 o
   3  -3   6        887.18        897.17        31.67 o
   4  -3   6        135.47        129.17        15.78 o
   5  -3   6        232.89        237.10        17.82 o
   6  -3   6        164.20        159.05        24.47 o
   7  -3   6        175.00        188.84        26.60 o
   8  -3   6         26.92         33.90        15.23 o
  -8  -2   6          6.91          6.24        11.75 o
  -7  -2   6         83.58        101.17        12.99 o
  -6  -2   6         98.33         97.63        11.88 o
  -5  -2   6         61.22         62.03         8.14 o
  -4  -2   6        229.80        235.54        12.40 o
  -3  -2   6         99.00        105.42         9.65 o
  -2  -2   6        312.19        298.90        14.69 o
  -1  -2   6        272.91        285.91        13.67 o
   0  -2   6       1219.89       1248.26        31.77 o
   1  -2   6       1850.52       1987.97        45.32 o
   2  -2   6        147.00        130.00        10.67 o
   3  -2   6       1406.41       1421.77        32.01 o
   4  -2   6        469.63        510.91        23.32 o
   5  -2   6        136.66        134.44        13.40 o
   6  -2   6        162.38        148.94        21.54 o
   7  -2   6         59.22         71.81        21.01 o
   8  -2   6        136.99        119.42        23.67 o
  -8  -1   6         71.73         93.62        17.82 o
  -7  -1   6         19.01         -1.76        11.05 o
  -6  -1   6         69.26         77.07         9.26 o
  -5  -1   6        852.63        834.60        22.38 o
  -4  -1   6        758.14        706.09        18.03 o
  -3  -1   6       1135.14       1091.09        22.84 o
  -2  -1   6        471.73        456.33        16.44 o
  -1  -1   6          2.09          0.80         6.46 o
   0  -1   6        742.88        723.58        22.19 o
   1  -1   6        250.60        247.77        11.61 o
   2  -1   6        466.00        573.58        17.73 o
   3  -1   6         42.63         36.67        13.05 o
   4  -1   6        694.72        749.59        21.68 o
   5  -1   6         62.22         80.50        13.96 o
   6  -1   6         11.31         14.36        16.22 o
   7  -1   6         10.43         33.51        17.29 o
   8  -1   6         31.30         27.93        18.35 o
   9  -1   6        101.78        106.65        23.41 o
  -9   0   6          0.74        -16.49        17.82 o
  -8   0   6        188.50        235.65        23.94 o
  -7   0   6         29.86         25.80        15.96 o
  -6   0   6        158.37        184.32        19.15 o
  -5   0   6       3161.01       3145.64        66.39 o
  -4   0   6        237.93        237.84        12.69 o
  -3   0   6       4055.06       3953.07        64.52 o
  -2   0   6        343.68        291.61        14.58 o
  -1   0   6        530.18        447.07        13.92 o
   0   0   6       3669.18       3751.44        65.35 o
   1   0   6       1010.99        995.33        19.80 o
   2   0   6         58.78         47.33         6.77 o
   3   0   6        324.26        363.81        15.82 o
   4   0   6        545.79        546.80        16.71 o
   5   0   6        553.29        515.33        19.80 o
   6   0   6        538.23        527.29        46.28 o
   7   0   6          4.41         -6.19        19.81 o
   8   0   6          1.59         16.22        17.55 o
   9   0   6         35.84         15.43        19.15 o
  -8   1   6         78.59         83.25        20.21 o
  -7   1   6         50.81         50.80        17.29 o
  -6   1   6         26.98         19.68        15.69 o
  -5   1   6       2670.31       2580.42        56.98 o
  -4   1   6        200.67        211.32        19.15 o
  -3   1   6       1316.57       1232.61        30.84 o
  -2   1   6        934.39        875.12        20.04 o
  -1   1   6        915.82        933.41        25.11 o
   0   1   6       6338.55       6107.28       135.02 o
   1   1   6        221.96        240.40        10.91 o
   2   1   6       4342.00       4695.01        69.43 o
   3   1   6        446.01        461.95        14.36 o
   4   1   6       1124.19       1142.30        21.28 o
   5   1   6       2023.27       1979.43        69.79 o
   6   1   6         58.63         65.75        10.82 o
   7   1   6        216.39        217.67        18.88 o
   8   1   6         60.44         31.98        15.22 o
   9   1   6         43.44         29.16        30.59 o
  -8   2   6         16.05         18.62        19.95 o
  -7   2   6         12.75         21.01        18.35 o
  -6   2   6         61.43         78.94        12.58 o
  -5   2   6        629.19        638.92        25.48 o
  -4   2   6          7.41          4.96         3.22 o
  -3   2   6         42.06         45.76         6.95 o
  -2   2   6         41.16         44.07         9.11 o
  -1   2   6       2056.64       1977.61        84.98 o
   0   2   6       2299.64       2128.43        47.01 o
   1   2   6         20.50          5.19         8.28 o
   2   2   6         10.62          4.32         5.71 o
   3   2   6        984.13       1146.59        25.95 o
   4   2   6        503.44        556.67        18.23 o
   5   2   6       3958.72       4059.67        75.57 o
   6   2   6         25.72         22.57         9.45 o
   7   2   6        293.89        257.32        18.82 o
   8   2   6        134.33        138.97        17.44 o
   9   2   6          0.73        -21.79        24.20 o
  -8   3   6         58.69         49.74        22.61 o
  -7   3   6          1.07         -7.18        18.88 o
  -6   3   6         45.33         47.59        13.15 o
  -5   3   6          0.47         -8.06         8.06 o
  -4   3   6        282.65        271.14        16.96 o
  -3   3   6          2.79         12.76        10.05 o
  -2   3   6         81.28         94.55        11.37 o
  -1   3   6         90.37         94.84        16.49 o
   0   3   6        373.37        366.61        25.00 o
   1   3   6         88.56         94.41        10.34 o
   2   3   6        177.98        210.08        12.78 o
   3   3   6       1391.40       1603.56        29.92 o
   4   3   6         67.32         52.16        16.49 o
   5   3   6        692.80        685.48        46.19 o
   6   3   6          1.93         -4.44        11.39 o
   7   3   6         69.75         60.09        13.53 o
   8   3   6        266.80        260.48        19.97 o
   9   3   6          8.40        -13.29        13.75 o
  -8   4   6        137.52        155.33        27.39 o
  -7   4   6         14.53         -0.80        19.42 o
  -6   4   6        481.70        438.47        25.90 o
  -5   4   6         89.48         86.46        11.07 o
  -4   4   6       1648.97       1693.38        44.14 o
  -3   4   6        378.65        379.32        19.92 o
  -2   4   6        959.37        915.97        29.69 o
  -1   4   6        233.94        244.60        25.67 o
   0   4   6          1.44         -0.10         9.38 o
   1   4   6        166.35        160.68        18.35 o
   2   4   6       2167.63       2328.78        51.24 o
   3   4   6          3.67         10.23         6.53 o
   4   4   6        293.57        366.22        28.33 o
   5   4   6         35.56         38.84        12.28 o
   6   4   6          9.00         -2.34        13.96 o
   7   4   6          3.70         -0.83        15.69 o
   8   4   6         50.56         34.85        13.67 o
  -7   5   6        249.21        277.41        32.98 o
  -6   5   6        415.94        424.49        35.64 o
  -5   5   6        490.27        568.66        28.14 o
  -4   5   6        517.61        534.14        38.17 o
  -3   5   6        465.84        423.76        22.28 o
  -2   5   6        859.65        919.88        32.70 o
  -1   5   6       3029.41       2970.83        67.38 o
   0   5   6       2224.10       2255.37        53.14 o
   1   5   6       2644.06       2600.36        58.40 o
   2   5   6        416.75        460.42        55.99 o
   3   5   6         45.65         59.57         7.64 o
   4   5   6        169.47        188.04        27.13 o
   5   5   6         72.03         83.25        18.09 o
   6   5   6        214.61        227.77        32.18 o
   7   5   6         52.67         57.65        14.54 o
   8   5   6         22.30         33.85        14.78 o
  -7   6   6         20.50         13.03        25.00 o
  -6   6   6          8.43         37.24        24.74 o
  -5   6   6         11.51        -12.77        22.34 o
  -4   6   6        337.86        339.40        22.75 o
  -3   6   6        198.10        203.78        31.25 o
  -2   6   6       1902.14       1833.78        50.64 o
  -1   6   6       1932.80       1833.53        48.54 o
   0   6   6        191.02        182.37        17.04 o
   1   6   6         18.25         31.67        12.31 o
   2   6   6        169.67        184.39        28.86 o
   3   6   6        902.58        835.14        23.52 o
   4   6   6       1438.00       1338.37        52.93 o
   5   6   6         11.37        -15.69        15.69 o
   6   6   6         30.33         72.88        18.09 o
   7   6   6         87.61         80.50        15.94 o
   8   6   6        172.40        188.85        19.74 o
  -6   7   6         30.29         57.98        30.05 o
  -5   7   6          3.49          0.80        26.86 o
  -4   7   6         82.70         59.28        18.05 o
  -3   7   6          5.49          0.99        16.64 o
  -2   7   6         78.87         83.16        17.79 o
  -1   7   6          0.92         -1.65        22.08 o
   0   7   6          3.15        -11.83        14.01 o
   1   7   6         45.84         60.85        14.18 o
   2   7   6        126.20        155.90        13.77 o
   3   7   6         29.10         -4.79        18.88 o
   4   7   6        198.42        190.97        23.94 o
   5   7   6         36.34         46.01        18.88 o
   6   7   6         26.72         39.36        18.62 o
   7   7   6         77.97         98.35        33.51 o
  -5   8   6          0.16          3.19        27.66 o
  -4   8   6        249.42        266.02        25.67 o
  -3   8   6          7.10          5.99        18.22 o
  -2   8   6          0.79        -16.85        16.85 o
  -1   8   6        602.38        604.73        31.22 o
   0   8   6          0.06        -11.73        14.87 o
   1   8   6        348.06        368.95        39.63 o
   2   8   6          2.94         -4.26        21.01 o
   3   8   6         50.82         52.66        22.87 o
   4   8   6        293.96        297.62        29.52 o
   5   8   6          1.52        -13.30        19.42 o
   6   8   6         35.60         -0.53        18.88 o
  -4   9   6         27.15         13.36        22.36 o
  -3   9   6         70.25         99.38        23.41 o
  -2   9   6          8.92         18.46        19.69 o
  -1   9   6        278.97        279.07        24.31 o
   0   9   6          0.51         -8.05        16.32 o
   1   9   6          1.65         19.68        25.80 o
   2   9   6        326.54        286.18        33.51 o
   3   9   6          6.79        -22.08        22.08 o
   4   9   6        366.06        418.90        36.44 o
   5   9   6         79.66         98.94        25.27 o
  -2  10   6          8.13         -6.95        20.89 o
  -1  10   6         43.92         58.25        31.12 o
   0  10   6         51.35         46.81        30.59 o
   1  10   6         95.67         67.56        28.46 o
   2  10   6         84.68         77.40        28.19 o
   3  10   6         85.77         38.30        26.33 o
   4  10   6          0.65        -20.75        23.41 o
  -2  -9   7          7.84         -5.32        25.27 o
  -1  -9   7        164.41        190.44        32.71 o
   0  -9   7         39.96         57.45        30.85 o
   1  -9   7         58.68        135.11        35.37 o
   2  -9   7         13.72         26.86        33.25 o
  -4  -8   7         16.19          2.39        21.81 o
  -3  -8   7        281.10        317.04        32.98 o
  -2  -8   7         42.70         73.67        26.33 o
  -1  -8   7        256.51        296.03        35.37 o
   0  -8   7        103.78        110.11        29.79 o
   1  -8   7         36.95         26.94        17.80 o
   2  -8   7         68.87         63.81        19.68 o
   3  -8   7          1.68         14.48        34.58 o
   4  -8   7        166.06        186.04        24.96 o
  -6  -7   7         11.05         -6.12        19.95 o
  -5  -7   7        179.40        222.62        26.60 o
  -4  -7   7         75.19         43.09        21.81 o
  -3  -7   7         51.10         30.32        21.54 o
  -2  -7   7         84.73         82.72        23.94 o
  -1  -7   7          4.42         21.01        22.08 o
   0  -7   7        301.41        296.72        21.40 o
   1  -7   7         10.76        -16.17        29.79 o
   2  -7   7         49.86         84.31        18.32 o
   3  -7   7         89.50         66.66        18.70 o
   4  -7   7         56.50         64.96        20.18 o
   5  -7   7        243.65        297.36        36.44 o
  -6  -6   7         79.29        112.24        22.08 o
  -5  -6   7         14.43         21.01        18.88 o
  -4  -6   7         14.93         16.49        18.09 o
  -3  -6   7          0.55        -12.77        17.82 o
  -2  -6   7        286.06        279.00        27.93 o
  -1  -6   7        100.62        116.53        14.60 o
   0  -6   7         14.30          7.22        13.40 o
   1  -6   7          8.02         -6.96        13.93 o
   2  -6   7          1.38         22.91        15.06 o
   3  -6   7        310.30        341.80        41.23 o
   4  -6   7        129.89        142.98        27.79 o
   5  -6   7        124.88         98.32        21.64 o
   6  -6   7         25.15         38.30        26.07 o
  -7  -5   7        133.38        186.12        17.37 o
  -6  -5   7        153.43        198.68        22.61 o
  -5  -5   7         28.96         17.82        16.49 o
  -4  -5   7         88.99        114.63        20.75 o
  -3  -5   7         60.05         48.67        19.68 o
  -2  -5   7        155.45        155.37        11.46 o
  -1  -5   7         81.28         41.71        12.33 o
   0  -5   7        200.57        209.52        24.07 o
   1  -5   7        216.73        206.44        17.89 o
   2  -5   7        243.98        247.67        20.36 o
   3  -5   7         76.27        110.31        24.07 o
   4  -5   7        163.72        155.78        20.08 o
   5  -5   7          0.54         17.87        16.17 o
   6  -5   7          4.89        -13.83        22.34 o
   7  -5   7         31.20         32.18        25.80 o
  -8  -4   7         96.00        108.25        19.15 o
  -7  -4   7          1.58          4.67        11.95 o
  -6  -4   7        795.64        905.93        47.61 o
  -5  -4   7         27.79          5.32        15.69 o
  -4  -4   7        649.61        642.05        35.64 o
  -3  -4   7         16.07          8.34        10.38 o
  -2  -4   7        273.74        279.27        25.00 o
  -1  -4   7        443.29        406.51        32.05 o
   0  -4   7         79.92         74.31        13.10 o
   1  -4   7       1804.86       1778.21        37.38 o
   2  -4   7          4.74         11.70        10.53 o
   3  -4   7        542.88        527.38        21.63 o
   4  -4   7          2.63          5.77        11.41 o
   5  -4   7          6.16         -4.16        11.37 o
   6  -4   7          0.32          5.67        14.76 o
   7  -4   7         52.69         59.75        27.93 o
  -8  -3   7        153.70        140.70        19.68 o
  -7  -3   7         21.24          8.53        11.56 o
  -6  -3   7        423.29        420.64        22.62 o
  -5  -3   7          3.84         -2.66        13.83 o
  -4  -3   7        420.85        462.45        25.80 o
  -3  -3   7       1092.52       1090.13        30.36 o
  -2  -3   7        263.44        242.57        21.28 o
  -1  -3   7       7411.65       7559.76       121.30 o
   0  -3   7         28.86         40.88        20.48 o
   1  -3   7       1500.31       1564.23        40.64 o
   2  -3   7       1175.45       1062.06        76.73 o
   3  -3   7         44.50         43.04        14.18 o
   4  -3   7       2136.76       2107.12       148.15 o
   5  -3   7          3.75         11.40        13.45 o
   6  -3   7        196.78        154.00        25.00 o
   7  -3   7         82.91         68.09        23.41 o
   8  -3   7         22.86         23.27        14.86 o
  -8  -2   7          0.34        -11.70        15.69 o
  -7  -2   7          0.59         -6.26        26.60 o
  -6  -2   7         61.00         41.53        11.24 o
  -5  -2   7          6.01         -3.05         7.64 o
  -4  -2   7        347.70        303.20        16.49 o
  -3  -2   7        962.19        949.27        26.89 o
  -2  -2   7        826.71        577.17        17.02 o
  -1  -2   7        715.12        717.22        22.97 o
   0  -2   7         11.54         11.46        10.00 o
   1  -2   7        720.92        625.95        57.72 o
   2  -2   7       3783.40       3754.63        68.75 o
   3  -2   7         66.18         56.55        15.51 o
   4  -2   7       1026.54        988.82        31.77 o
   5  -2   7        120.16        122.94        14.23 o
   6  -2   7         12.95         -7.18        17.29 o
   7  -2   7        410.88        417.31        32.98 o
   8  -2   7         30.16         27.13        21.01 o
  -8  -1   7         46.16         93.89        19.15 o
  -7  -1   7          2.89         25.27        15.43 o
  -6  -1   7         57.70         39.32        11.13 o
  -5  -1   7        309.52        303.90        17.89 o
  -4  -1   7        571.21        558.49        16.52 o
  -3  -1   7         36.93         35.01         4.94 o
  -2  -1   7        673.17        651.17        16.72 o
  -1  -1   7       1925.98       1975.22        59.58 o
   0  -1   7          0.00          1.05         9.21 o
   1  -1   7        360.32        339.16        14.01 o
   2  -1   7         11.67         18.59         8.17 o
   3  -1   7         22.96          8.81         9.02 o
   4  -1   7          2.71         -1.21        16.09 o
   5  -1   7          1.35         -2.49         4.12 o
   6  -1   7         15.37         41.49        18.09 o
   7  -1   7         59.80         46.81        19.95 o
   8  -1   7          6.20         -5.85        17.55 o
  -8   0   7         85.68        109.58        20.75 o
  -7   0   7        450.85        522.10        34.84 o
  -6   0   7        417.81        396.56        29.79 o
  -5   0   7       1331.68       1460.01        37.14 o
  -4   0   7        449.19        448.90        19.46 o
  -3   0   7        800.12        804.64        31.78 o
  -2   0   7        764.36        732.50        21.99 o
  -1   0   7       2778.18       2687.85        57.36 o
   0   0   7       1338.48       1457.61        29.48 o
   1   0   7        172.28        184.62        10.16 o
   2   0   7         53.76         36.93         7.06 o
   3   0   7        342.35        355.20        14.15 o
   4   0   7        777.30        800.87        20.33 o
   5   0   7        478.55        482.99        17.11 o
   6   0   7          1.28         -0.75        13.63 o
   7   0   7         51.84         32.98        18.62 o
   8   0   7         22.21         25.80        19.15 o
  -8   1   7        148.25        174.74        25.00 o
  -7   1   7        324.92        338.31        28.19 o
  -6   1   7        193.52        189.11        22.34 o
  -5   1   7         91.54         90.72        12.86 o
  -4   1   7       2004.14       2023.91        36.97 o
  -3   1   7       2044.64       2005.71        44.80 o
  -2   1   7       3151.71       2981.18        62.72 o
  -1   1   7          1.19         -1.41         8.37 o
   0   1   7        488.89        489.44        15.53 o
   1   1   7       1582.56       1594.10        32.88 o
   2   1   7        337.49        361.28        15.40 o
   3   1   7       3162.38       3477.18        63.07 o
   4   1   7         31.88         34.40         7.10 o
   5   1   7          0.25         10.79         9.28 o
   6   1   7         83.40         68.52        14.85 o
   7   1   7        225.50        223.84        20.01 o
   8   1   7        184.95        165.10        19.73 o
   9   1   7          8.81        -22.21        22.21 o
  -8   2   7          6.70         13.83        20.75 o
  -7   2   7         16.29         11.70        18.88 o
  -6   2   7          2.96          0.53        16.49 o
  -5   2   7        124.45        120.41        12.65 o
  -4   2   7        102.69         82.38        10.32 o
  -3   2   7        393.31        372.48        13.68 o
  -2   2   7          0.98         -4.81         8.82 o
  -1   2   7       1238.53       1111.31        66.36 o
   0   2   7         44.00         32.20         9.43 o
   1   2   7       5334.75       5454.23        94.12 o
   2   2   7        340.32        379.63        22.65 o
   3   2   7        162.92        202.17         9.89 o
   4   2   7        374.41        362.79        18.06 o
   5   2   7         72.32         74.26        10.69 o
   6   2   7        682.70        673.79        51.20 o
   7   2   7          3.46          9.65        13.38 o
   8   2   7         80.71         77.82        16.77 o
   9   2   7          0.46        -21.02        21.81 o
  -8   3   7          4.34        -11.44        21.28 o
  -7   3   7        420.24        434.86        35.64 o
  -6   3   7        240.46        236.10        18.11 o
  -5   3   7        115.27        118.39        14.01 o
  -4   3   7          8.21          5.84         8.35 o
  -3   3   7        124.27        116.45        18.48 o
  -2   3   7       1583.08       1498.23        38.18 o
  -1   3   7        153.06        141.49        13.03 o
   0   3   7          2.66          2.22         9.50 o
   1   3   7         40.97         37.92         9.95 o
   2   3   7       1534.67       1657.37        39.43 o
   3   3   7        249.19        274.97        21.18 o
   4   3   7         69.12         83.58        10.61 o
   5   3   7         51.88         48.77        10.12 o
   6   3   7        196.14        215.59        26.20 o
   7   3   7         20.01         -7.57        13.03 o
   8   3   7         83.85         87.42        16.01 o
  -8   4   7         12.26         46.28        25.27 o
  -7   4   7        401.00        426.35        37.24 o
  -6   4   7          8.13        -10.90        19.42 o
  -5   4   7          1.01         -3.07        12.34 o
  -4   4   7       1029.61       1075.28        34.63 o
  -3   4   7         18.52         12.75        12.97 o
  -2   4   7       1960.00       2044.36        63.43 o
  -1   4   7        514.93        517.06        23.51 o
   0   4   7        328.10        365.61        19.74 o
   1   4   7       1481.52       1526.89        44.15 o
   2   4   7          0.01         -3.70         9.59 o
   3   4   7       1830.27       1883.49        42.94 o
   4   4   7        220.80        251.23        14.07 o
   5   4   7         42.73         27.61        13.83 o
   6   4   7        662.51        651.51        30.65 o
   7   4   7         11.89         14.48        13.61 o
   8   4   7        235.66        231.38        25.27 o
  -7   5   7        205.83        203.73        30.85 o
  -6   5   7         14.56         27.39        22.61 o
  -5   5   7         54.64         35.65        22.61 o
  -4   5   7         23.10         26.77        14.67 o
  -3   5   7         46.03         41.62        15.05 o
  -2   5   7        125.46        121.21        16.04 o
  -1   5   7        166.44        180.69        16.96 o
   0   5   7         41.98         22.14        14.89 o
   1   5   7        681.22        766.75        39.36 o
   2   5   7         50.46         54.66        11.93 o
   3   5   7        136.48        166.79        25.00 o
   4   5   7        241.69        232.43        15.87 o
   5   5   7         14.86         23.08        13.83 o
   6   5   7        791.54        865.75        34.87 o
   7   5   7          0.07         -2.59        13.79 o
   8   5   7         91.31         76.66        16.45 o
  -7   6   7         90.00         90.70        28.99 o
  -6   6   7          9.71         20.21        25.27 o
  -5   6   7          9.84         14.10        22.87 o
  -4   6   7        133.39        138.73        19.81 o
  -3   6   7         17.13          7.29        15.70 o
  -2   6   7       1373.56       1390.23        43.40 o
  -1   6   7        100.50         96.87        16.88 o
   0   6   7         66.76         78.96        15.37 o
   1   6   7          3.70         -5.71        12.14 o
   2   6   7         26.28         15.16        11.93 o
   3   6   7        330.37        312.74        29.66 o
   4   6   7         24.55         -9.04        17.82 o
   5   6   7          0.70        -12.50        17.02 o
   6   6   7        168.50        162.62        18.52 o
   7   6   7          4.67         -5.80        21.68 o
  -6   7   7          0.65          7.18        27.93 o
  -5   7   7          1.91         22.08        27.13 o
  -4   7   7        444.26        532.85        38.83 o
  -3   7   7        151.25        165.82        20.59 o
  -2   7   7        112.20        104.71        18.55 o
  -1   7   7          0.04         16.19        17.29 o
   0   7   7          4.93          7.89        14.76 o
   1   7   7        503.90        506.98        25.53 o
   2   7   7        436.88        424.76        67.16 o
   3   7   7        266.69        241.50        27.13 o
   4   7   7          0.99          8.51        18.88 o
   5   7   7          8.89          8.25        19.15 o
   6   7   7        143.77        165.97        24.47 o
   7   7   7         59.32         69.39        17.19 o
  -5   8   7         73.96         86.71        32.71 o
  -4   8   7         34.63         27.62        39.36 o
  -3   8   7         46.83         48.56        19.62 o
  -2   8   7          0.41        -17.69        17.91 o
  -1   8   7         64.66         48.98        18.59 o
   0   8   7        346.21        388.87        24.61 o
   1   8   7        262.68        282.07        44.02 o
   2   8   7        149.67        120.22        26.07 o
   3   8   7        135.17        109.31        24.74 o
   4   8   7        135.90        103.73        23.67 o
   5   8   7        151.48        142.29        24.47 o
   6   8   7         45.70        -11.17        20.21 o
  -4   9   7         46.21         50.34        23.69 o
  -3   9   7         43.65         65.71        24.20 o
  -2   9   7         20.07         10.87        19.54 o
  -1   9   7          0.02        -18.06        18.06 o
   0   9   7         64.89         49.30        18.40 o
   1   9   7        239.95        180.59        32.18 o
   2   9   7         14.12         32.18        24.74 o
   3   9   7         42.72        -11.70        21.81 o
   4   9   7         35.39         64.63        23.94 o
   5   9   7         15.30          1.60        21.28 o
  -2  10   7          2.76        -20.37        20.37 o
  -1  10   7          2.69        -18.09        31.65 o
   0  10   7         68.10         44.15        31.12 o
   1  10   7         36.37         67.56        29.52 o
   2  10   7         70.04         64.90        27.93 o
   3  10   7         43.60         17.29        25.00 o
  -4  -8   8         32.76        -10.90        23.14 o
  -3  -8   8          0.04         -9.04        22.34 o
  -2  -8   8        304.81        308.79        35.11 o
  -1  -8   8          3.62        -10.90        24.74 o
   0  -8   8        153.16        188.04        34.31 o
   1  -8   8         27.45         61.17        28.72 o
   2  -8   8          4.94         50.96        19.42 o
   3  -8   8          8.72          3.24        20.14 o
  -5  -7   8          0.10         17.55        22.08 o
  -4  -7   8        419.78        464.65        36.97 o
  -3  -7   8          3.96         66.49        23.14 o
  -2  -7   8        271.95        223.68        29.79 o
  -1  -7   8         58.39         78.46        26.07 o
   0  -7   8         55.86         21.81        26.07 o
   1  -7   8        380.47        436.91        26.18 o
   2  -7   8         44.10          6.82        20.88 o
   3  -7   8         73.64         83.02        20.88 o
   4  -7   8          4.50         -9.27        22.87 o
  -6  -6   8         10.43         52.13        21.01 o
  -5  -6   8         32.83         19.68        20.48 o
  -4  -6   8         89.75        105.86        22.08 o
  -3  -6   8          9.94         18.35        19.68 o
  -2  -6   8          5.13         14.89        19.95 o
  -1  -6   8        124.09        130.98        15.94 o
   0  -6   8          4.58         -3.74        13.38 o
   1  -6   8        245.48        275.82        29.92 o
   2  -6   8         41.95         59.28        16.67 o
   3  -6   8         41.84         62.50        17.57 o
   4  -6   8        103.53        128.27        20.25 o
   5  -6   8         75.36         76.87        27.13 o
   6  -6   8        147.71         79.53        28.72 o
  -7  -5   8        134.09        174.48        23.14 o
  -6  -5   8         69.05         74.21        20.21 o
  -5  -5   8         24.90         23.94        18.35 o
  -4  -5   8         38.30         12.50        18.62 o
  -3  -5   8        109.81        144.95        23.41 o
  -2  -5   8         35.31         23.94        20.21 o
  -1  -5   8         25.56         36.17        12.77 o
   0  -5   8         98.06         94.86        15.65 o
   1  -5   8         93.19         79.36        15.91 o
   2  -5   8         36.01         46.21        15.94 o
   3  -5   8         42.98         55.25        17.00 o
   4  -5   8          2.68        -15.58        15.58 o
   5  -5   8          8.60          0.25        17.82 o
   6  -5   8        135.11        123.14        28.72 o
  -7  -4   8        121.61        152.14        21.81 o
  -6  -4   8         10.43          6.85        11.54 o
  -5  -4   8         87.74         93.62        19.42 o
  -4  -4   8        113.68        117.56        20.48 o
  -3  -4   8        427.20        363.05        27.93 o
  -2  -4   8          3.83         -4.17         7.71 o
  -1  -4   8         15.33         13.23        11.24 o
   0  -4   8         10.83          9.96        17.42 o
   1  -4   8        615.28        586.85        22.41 o
   2  -4   8        926.97        871.64        32.86 o
   3  -4   8        307.59        309.11        22.26 o
   4  -4   8          5.01         14.66        15.58 o
   5  -4   8         57.21         74.11        32.45 o
   6  -4   8        160.03        169.87        19.84 o
   7  -4   8         26.89         17.44        16.64 o
  -8  -3   8         20.29         21.01        17.82 o
  -7  -3   8         90.33        106.12        19.42 o
  -6  -3   8          0.00         -2.56        10.81 o
  -5  -3   8        139.48        140.96        19.68 o
  -4  -3   8          3.93         13.83        15.96 o
  -3  -3   8        139.51        127.93        19.42 o
  -2  -3   8        184.24        189.67        12.68 o
  -1  -3   8          3.48         -8.36         8.36 o
   0  -3   8        739.56        710.26        27.17 o
   1  -3   8        175.48        214.87        17.23 o
   2  -3   8        315.43        326.70        20.04 o
   3  -3   8        132.52        131.64        16.77 o
   4  -3   8        180.44        176.34        17.77 o
   5  -3   8          1.46         -8.06        13.44 o
   6  -3   8        129.79        129.00        25.00 o
   7  -3   8         22.33         40.16        22.61 o
  -8  -2   8         26.21        -10.37        15.96 o
  -7  -2   8          0.26        -15.96        15.96 o
  -6  -2   8          2.67         -0.09        10.43 o
  -5  -2   8         52.71         51.98        10.67 o
  -4  -2   8        215.41        213.98        13.51 o
  -3  -2   8        279.50        283.87        11.67 o
  -2  -2   8        943.92        891.12        26.36 o
  -1  -2   8         22.08         10.90        10.91 o
   0  -2   8        895.36        876.76        28.44 o
   1  -2   8         80.69         68.57        10.36 o
   2  -2   8        451.79        480.45        20.81 o
   3  -2   8         22.24         25.58        10.93 o
   4  -2   8          0.66          2.48        17.16 o
   5  -2   8         77.80         75.56        14.26 o
   6  -2   8         27.10         -6.12        18.62 o
   7  -2   8        114.43        105.32        23.41 o
   8  -2   8         16.33        -19.42        19.42 o
  -8  -1   8         47.46         87.24        20.48 o
  -7  -1   8          9.83          4.52        16.49 o
  -6  -1   8         14.54        -14.89        14.89 o
  -5  -1   8        644.80        612.61        23.28 o
  -4  -1   8         19.87         16.29        10.06 o
  -3  -1   8        364.52        325.65        15.85 o
  -2  -1   8         19.64         21.49        10.06 o
  -1  -1   8        111.17        110.91         8.32 o
   0  -1   8        659.29        657.00        19.19 o
   1  -1   8         94.91         99.16        11.23 o
   2  -1   8        411.25        413.38        17.52 o
   3  -1   8        584.24        608.44        21.48 o
   4  -1   8          6.37         -7.67        12.22 o
   5  -1   8       1199.87       1194.21        57.72 o
   6  -1   8         13.13         15.16        18.09 o
   7  -1   8        127.60         90.96        22.34 o
   8  -1   8         19.74         16.49        19.95 o
  -8   0   8         37.64         56.65        19.95 o
  -7   0   8         30.43         62.24        18.88 o
  -6   0   8          0.17          2.93        15.43 o
  -5   0   8       1043.47       1059.89        45.75 o
  -4   0   8        177.67        169.69        13.63 o
  -3   0   8        226.31        216.50        20.48 o
  -2   0   8         55.52         50.86        15.56 o
  -1   0   8          4.79         -7.31         9.30 o
   0   0   8       2933.26       3064.21        55.92 o
   1   0   8          3.84          9.58         7.30 o
   2   0   8        576.99        611.20        25.45 o
   3   0   8        454.36        476.11        19.00 o
   4   0   8         59.60         59.15        10.66 o
   5   0   8        659.59        676.73        23.36 o
   6   0   8         47.80         70.22        19.42 o
   7   0   8         22.05         36.70        19.42 o
   8   0   8         56.56         79.26        21.54 o
  -8   1   8         96.87         64.10        22.87 o
  -7   1   8          0.20         -7.18        17.82 o
  -6   1   8          9.68          7.18        16.22 o
  -5   1   8        284.73        247.88        23.94 o
  -4   1   8        130.24        110.83        21.14 o
  -3   1   8        132.86        133.15        11.93 o
  -2   1   8        135.53        131.52        11.75 o
  -1   1   8         83.63         75.04        10.72 o
   0   1   8       5501.56       5458.33        94.33 o
   1   1   8         31.34         40.60         9.88 o
   2   1   8        264.82        280.86        21.38 o
   3   1   8          7.22          9.53         8.67 o
   4   1   8        170.36        142.20        15.54 o
   5   1   8        529.69        551.62        28.28 o
   6   1   8          0.07         16.51        14.34 o
   7   1   8          0.31          8.88        15.56 o
   8   1   8         28.90         17.37        16.79 o
  -8   2   8        119.45        122.35        25.53 o
  -7   2   8          0.82         -8.78        19.95 o
  -6   2   8         33.80         48.14        19.42 o
  -5   2   8        446.62        510.93        34.31 o
  -4   2   8        348.84        310.92        25.53 o
  -3   2   8        768.14        734.68        25.08 o
  -2   2   8          5.54         13.88         9.86 o
  -1   2   8        109.35        108.83         8.14 o
   0   2   8        912.13        872.64        22.11 o
   1   2   8        809.36        824.74        27.91 o
   2   2   8          0.74          1.66         7.85 o
   3   2   8        114.80        136.79        10.68 o
   4   2   8          4.29          0.86         8.31 o
   5   2   8        122.10        162.48        21.54 o
   6   2   8         67.81         82.15        15.34 o
   7   2   8        107.46         86.20        16.35 o
   8   2   8         46.58         24.28        16.31 o
  -8   3   8         28.27         43.09        23.94 o
  -7   3   8         68.43         47.61        23.14 o
  -6   3   8          4.24         25.80        19.68 o
  -5   3   8        738.77        771.26        29.35 o
  -4   3   8         70.00         69.64        11.21 o
  -3   3   8       1461.14       1357.03        37.13 o
  -2   3   8        360.75        358.90        19.06 o
  -1   3   8        877.32        884.81        28.68 o
   0   3   8       2375.63       2286.11        52.56 o
   1   3   8       1851.22       1905.64        77.40 o
   2   3   8       2321.00       2456.69        47.60 o
   3   3   8        208.58        225.62        12.50 o
   4   3   8        280.87        287.96        13.33 o
   5   3   8         41.36         58.84        18.35 o
   6   3   8         78.56         55.67        14.70 o
   7   3   8         25.44         17.47        14.06 o
   8   3   8          4.13         -1.24        14.81 o
  -7   4   8         34.78         12.23        22.87 o
  -6   4   8         22.17         51.60        22.34 o
  -5   4   8         67.81         75.13        13.92 o
  -4   4   8         48.55         53.26        14.07 o
  -3   4   8         36.67         52.47        14.00 o
  -2   4   8       1160.99       1220.02        36.75 o
  -1   4   8         67.76         83.87        14.23 o
   0   4   8       2412.58       2331.85        54.80 o
   1   4   8         65.86         80.88        13.10 o
   2   4   8        424.28        453.41        21.78 o
   4   4   8         63.58         58.36        15.04 o
   5   4   8        993.19       1132.19        39.65 o
   6   4   8        226.62        263.76        25.67 o
   7   4   8        311.33        336.47        23.19 o
   8   4   8         24.29         23.69        19.02 o
  -7   5   8          0.64        -17.82        23.94 o
  -6   5   8        178.13        173.68        28.99 o
  -5   5   8          0.39          0.80        21.28 o
  -4   5   8        125.93        116.10        16.71 o
  -3   5   8         18.22         21.17        14.61 o
  -2   5   8        183.90        147.46        17.06 o
  -1   5   8         99.47         99.66        15.90 o
   0   5   8         49.17         44.15        14.23 o
   1   5   8        210.44        226.88        16.77 o
   2   5   8         50.84         40.17        12.33 o
   3   5   8       1014.21        975.05        47.61 o
   4   5   8        301.12        302.67        27.13 o
   5   5   8        178.54        177.40        28.33 o
   6   5   8          3.94         -8.30        14.42 o
   7   5   8        105.60        126.20        29.12 o
   8   5   8        245.41        229.79        21.76 o
  -6   6   8        304.04        347.62        38.83 o
  -5   6   8          7.98         20.75        24.20 o
  -4   6   8        205.69        234.83        21.52 o
  -3   6   8         21.75         25.83        16.08 o
  -2   6   8          0.81          3.28        28.46 o
  -1   6   8          6.93          6.60        15.49 o
   0   6   8         10.08          3.76        14.16 o
   1   6   8         74.65         75.28        14.77 o
   2   6   8         39.05         41.82        13.47 o
   3   6   8          6.24         -9.04        18.62 o
   4   6   8        201.62        204.53        25.00 o
   5   6   8          2.25         16.49        17.82 o
   6   6   8          5.75         12.69        15.46 o
   7   6   8         24.45         20.97        32.45 o
  -6   7   8        441.52        454.01        44.42 o
  -5   7   8         26.21         45.22        29.79 o
  -4   7   8        233.77        277.95        24.54 o
  -3   7   8         15.26         -7.69        16.47 o
  -2   7   8          0.23        -10.68        51.73 o
  -1   7   8        917.22        935.50        37.44 o
   0   7   8         16.17         -2.46        15.03 o
   1   7   8        913.16        846.00        33.24 o
   2   7   8          7.49         18.72        17.55 o
   3   7   8         12.17         40.43        21.01 o
   4   7   8        713.29        718.65        45.22 o
   5   7   8          2.51          1.33        19.42 o
   6   7   8         78.94         95.15        41.89 o
   7   7   8          4.40         -2.20        16.07 o
  -5   8   8         50.34         16.49        32.98 o
  -4   8   8          8.21          9.31        19.76 o
  -3   8   8        187.44        220.76        24.35 o
  -2   8   8         24.89          5.26        29.26 o
  -1   8   8       1075.89       1054.78        43.09 o
   0   8   8         65.43         92.38        18.39 o
   1   8   8         98.85         98.68        17.25 o
   2   8   8        721.07        720.25        49.20 o
   3   8   8         19.37          1.86        22.61 o
   4   8   8        804.85        800.57        47.87 o
   5   8   8          1.76        -17.29        20.48 o
   6   8   8          0.18        -14.63        19.42 o
  -3   9   8          4.71        -10.74        23.41 o
  -2   9   8         36.68         31.30        20.92 o
  -1   9   8         21.17         10.06        19.29 o
   0   9   8        252.68        226.61        35.64 o
   1   9   8          1.15         11.17        26.86 o
   2   9   8        140.66        148.15        30.59 o
   3   9   8         43.10         20.21        24.74 o
   4   9   8         13.76         44.15        24.74 o
   5   9   8         82.28         73.94        25.00 o
  -1  10   8         68.21         39.90        34.58 o
   0  10   8         84.13         96.28        34.84 o
   1  10   8          2.38        -10.37        29.26 o
   2  10   8         21.30         44.68        29.79 o
  -3  -8   9          0.89          2.39        23.67 o
  -2  -8   9         13.05        -23.67        23.67 o
  -1  -8   9         39.85         17.82        27.13 o
   0  -8   9        108.84        103.20        32.98 o
   1  -8   9         21.29         23.67        30.59 o
   2  -8   9          7.60         21.28        31.92 o
  -4  -7   9         29.66         22.61        23.41 o
  -3  -7   9         73.50         84.31        24.74 o
  -2  -7   9         10.99         11.44        23.41 o
  -1  -7   9        132.57        131.92        29.26 o
   0  -7   9          0.80          3.72        26.33 o
   1  -7   9         14.81         10.62        16.85 o
   2  -7   9         14.25          0.74        17.51 o
   3  -7   9         56.09         41.47        21.94 o
   4  -7   9         15.43        -10.59        19.23 o
  -5  -6   9        113.04         91.23        24.20 o
  -4  -6   9         92.76        110.64        24.20 o
  -3  -6   9        235.32        218.63        28.46 o
  -2  -6   9         23.28         27.13        21.54 o
  -1  -6   9        177.40        235.38        30.32 o
   0  -6   9          8.54         10.80        14.70 o
   1  -6   9        234.79        184.76        19.75 o
   2  -6   9        125.03        161.28        38.57 o
   3  -6   9         45.55         67.33        18.65 o
   4  -6   9         71.43         98.02        19.98 o
   5  -6   9         30.81         10.90        24.47 o
  -6  -5   9        103.90        117.56        23.67 o
  -5  -5   9         15.83         29.52        19.42 o
  -4  -5   9        121.90        122.35        23.94 o
  -3  -5   9         44.71         29.52        21.01 o
  -2  -5   9         90.83         99.21        22.87 o
  -1  -5   9        336.80        385.77        20.81 o
   0  -5   9        424.53        452.77        23.78 o
   1  -5   9        297.53        259.99        20.49 o
   2  -5   9        334.72        374.98        35.64 o
   3  -5   9          6.70         -8.40        22.34 o
   4  -5   9        155.55        186.98        25.51 o
   5  -5   9         20.35         46.01        25.27 o
   6  -5   9        100.24        159.85        31.12 o
  -7  -4   9         16.54         23.94        19.42 o
  -6  -4   9        122.10        134.85        22.61 o
  -5  -4   9         14.62         10.90        18.09 o
  -4  -4   9          4.83          9.04        17.82 o
  -3  -4   9        371.54        365.44        29.26 o
  -2  -4   9         28.02         23.88         9.63 o
  -1  -4   9        560.80        518.79        48.81 o
   0  -4   9         43.10         66.30        15.44 o
   1  -4   9         41.39         39.77        11.92 o
   2  -4   9         42.21         41.51        16.39 o
   3  -4   9        250.35        241.46        21.02 o
   4  -4   9        188.33        237.07        20.66 o
   5  -4   9         46.55         45.22        25.00 o
   6  -4   9         26.74         28.53        17.10 o
   7  -4   9        142.34        151.62        21.25 o
  -7  -3   9         38.81         87.50        20.75 o
  -6  -3   9         80.58         77.40        19.42 o
  -5  -3   9          0.11          2.38        14.23 o
  -4  -3   9         13.61         49.47        18.09 o
  -3  -3   9         71.41         65.16        19.15 o
  -2  -3   9        170.04        186.87        14.06 o
  -1  -3   9          1.08        -11.74        11.74 o
   0  -3   9          8.14         -1.47        19.15 o
   1  -3   9        134.16        119.01        16.04 o
   2  -3   9        527.37        566.93        24.26 o
   3  -3   9         15.21          8.62        15.11 o
   4  -3   9        155.54        132.54        18.35 o
   5  -3   9          0.32          8.80        15.96 o
   6  -3   9          4.47         39.10        22.08 o
   7  -3   9        164.16        152.67        27.66 o
  -7  -2   9         13.97         64.36        19.68 o
  -6  -2   9        530.83        608.01        37.77 o
  -5  -2   9        285.53        288.06        17.06 o
  -4  -2   9        251.53        271.71        15.77 o
  -3  -2   9        120.61        129.38        11.11 o
  -2  -2   9        192.00        192.18        14.47 o
  -1  -2   9        454.87        465.27        38.83 o
   0  -2   9        180.47        164.99        12.57 o
   1  -2   9         32.18         34.48        10.65 o
   2  -2   9          1.43         -0.92        10.38 o
   3  -2   9         40.76         49.26        15.31 o
   4  -2   9        174.40        174.46        17.84 o
   5  -2   9          9.42          2.34        13.54 o
   6  -2   9          6.38         21.54        20.48 o
   7  -2   9         24.49          6.65        20.21 o
  -8  -1   9         70.32         89.63        22.08 o
  -7  -1   9         42.36         56.12        19.42 o
  -6  -1   9        330.69        295.23        26.60 o
  -5  -1   9         56.72         38.30        17.55 o
  -4  -1   9         64.93         63.30        18.09 o
  -3  -1   9       1617.05       1543.16        56.92 o
  -2  -1   9        575.56        543.62        36.31 o
  -1  -1   9       3376.09       3341.39        60.94 o
   0  -1   9        839.88        860.17        23.47 o
   1  -1   9        156.38        147.77        11.70 o
   2  -1   9        496.04        475.51        20.57 o
   3  -1   9       1093.68       1072.99        29.20 o
   4  -1   9       1606.81       1633.83        70.35 o
   5  -1   9        491.19        485.26        24.69 o
   6  -1   9         25.63         32.98        19.95 o
   7  -1   9         17.11          6.12        20.21 o
   8  -1   9         46.52         50.00        22.08 o
  -8   0   9          0.27        -19.15        19.15 o
  -7   0   9          0.23        -18.35        18.35 o
  -6   0   9         16.68          2.39        17.29 o
  -5   0   9        189.23        187.78        21.81 o
  -4   0   9         49.70         47.45        13.96 o
  -3   0   9        741.96        654.93        30.32 o
  -2   0   9          1.09        -15.38        16.49 o
  -1   0   9        121.24        117.12        13.25 o
   0   0   9        765.15        733.94        25.86 o
   1   0   9        554.85        551.03        26.09 o
   2   0   9       3349.00       3378.31        63.13 o
   3   0   9       1070.65       1128.79        49.90 o
   4   0   9       1508.45       1572.72        41.71 o
   5   0   9         28.57         27.13        18.62 o
   6   0   9        206.51        205.33        25.27 o
   7   0   9        300.31        250.28        27.93 o
   8   0   9        211.99        257.73        28.46 o
  -8   1   9          0.05          4.26        21.01 o
  -7   1   9         16.17         -5.05        18.35 o
  -6   1   9          3.97         20.21        17.82 o
  -5   1   9        144.79        168.36        22.34 o
  -4   1   9          5.66         -2.20         9.83 o
  -3   1   9        143.10        149.79        13.75 o
  -2   1   9         32.42         30.14        11.38 o
  -1   1   9          3.88          2.97        13.56 o
   0   1   9         39.09         33.08        11.70 o
   1   1   9         90.86         78.02         9.74 o
   2   1   9        300.68        316.72        14.78 o
   3   1   9        228.45        219.44        13.46 o
   4   1   9        639.46        729.05        31.72 o
   5   1   9        313.47        303.07        21.94 o
   6   1   9         87.83         82.82        17.06 o
   7   1   9        147.77        119.06        19.25 o
   8   1   9          1.06        -16.59        16.59 o
  -7   2   9        422.37        574.76        42.56 o
  -6   2   9         50.76         61.71        20.48 o
  -5   2   9        319.67        306.13        27.39 o
  -4   2   9         86.02         71.57        11.95 o
  -3   2   9          7.81         -3.51        11.16 o
  -2   2   9       2825.11       2838.64        63.75 o
  -1   2   9        201.86        190.85        21.91 o
   0   2   9       1141.67       1120.83        26.76 o
   1   2   9          1.82          1.59         8.56 o
   2   2   9        433.23        393.45        20.36 o
   3   2   9        389.69        414.21        19.64 o
   4   2   9         23.57         11.23         6.94 o
   5   2   9         28.37         18.95        13.98 o
   6   2   9        178.50        143.63        17.88 o
   7   2   9         54.26         54.74        18.22 o
   8   2   9          1.00        -19.03        23.54 o
  -7   3   9        279.95        247.09        30.32 o
  -6   3   9         29.66         42.56        21.28 o
  -5   3   9         31.04         38.57        19.95 o
  -4   3   9       1843.51       1798.89        37.51 o
  -3   3   9         53.09         53.59        15.08 o
  -2   3   9       3456.67       3138.21        69.68 o
  -1   3   9         16.92         15.59        12.21 o
   0   3   9         30.46         36.67        12.69 o
   1   3   9       3509.08       3465.54        64.35 o
   2   3   9          5.89         -4.98         9.32 o
   3   3   9       1320.26       1467.52        33.90 o
   4   3   9        832.66        928.98        26.09 o
   5   3   9         12.39          3.41        13.58 o
   6   3   9         59.80         52.96        15.83 o
   7   3   9          1.50         -6.38        20.48 o
   8   3   9        194.25        172.24        20.73 o
  -7   4   9         44.14         61.17        25.53 o
  -6   4   9         80.30         67.02        23.94 o
  -5   4   9          7.49         -3.46        19.15 o
  -4   4   9        518.09        509.19        39.15 o
  -3   4   9        528.72        532.75        28.01 o
  -2   4   9       1558.94       1449.94        41.46 o
  -1   4   9       1898.97       1805.89        47.49 o
   0   4   9        170.77        177.63        17.01 o
   1   4   9       1044.60       1100.50        47.87 o
   2   4   9          1.01         -7.10        11.43 o
   3   4   9         56.96         75.09        10.91 o
   4   4   9         33.30         39.84        15.14 o
   5   4   9         44.74         39.16        15.20 o
   6   4   9        763.69        819.25        36.03 o
   7   4   9          8.18         10.61        14.92 o
   8   4   9        227.27        198.94        21.52 o
  -6   5   9        113.53         97.35        28.19 o
  -5   5   9        124.13        126.87        27.13 o
  -4   5   9         46.31         38.83        15.78 o
  -3   5   9        376.61        346.27        22.19 o
  -2   5   9        666.01        671.35        34.98 o
  -1   5   9         88.88         85.76        16.09 o
   0   5   9        682.82        644.91        30.85 o
   1   5   9         92.25         68.50        14.68 o
   2   5   9        612.52        614.36        26.82 o
   3   5   9        635.85        609.07        41.49 o
   4   5   9         20.03         17.75        14.82 o
   5   5   9          5.23         15.53        14.62 o
   6   5   9        415.07        403.92        36.31 o
   7   5   9         78.91         62.36        17.44 o
  -6   6   9         12.89         22.61        27.66 o
  -5   6   9        113.27        136.97        28.46 o
  -4   6   9        109.76        124.46        19.65 o
  -3   6   9        757.57        795.06        34.86 o
  -2   6   9         12.67         -3.06        25.40 o
  -1   6   9        639.36        659.65        41.49 o
   0   6   9        270.40        258.93        20.60 o
   1   6   9        102.18         94.62        16.04 o
   2   6   9        273.72        302.88        19.48 o
   3   6   9        257.25        212.24        27.13 o
   4   6   9          2.86         34.04        20.21 o
   5   6   9         44.41         41.38        16.48 o
   6   6   9        213.44        213.11        21.73 o
   7   6   9          2.23          7.76        24.34 o
  -5   7   9        241.59        261.98        36.97 o
  -4   7   9         43.11         75.16        34.98 o
  -3   7   9        134.41        125.98        20.97 o
  -2   7   9        135.65        156.69        26.07 o
  -1   7   9          5.62         -5.13        16.32 o
   0   7   9        652.52        740.28        34.15 o
   1   7   9        141.61        139.02        17.61 o
   2   7   9        287.46        271.29        30.59 o
   3   7   9        248.92        194.96        27.93 o
   4   7   9         11.20         34.84        21.81 o
   5   7   9        120.35         64.36        23.14 o
   6   7   9          5.21         12.56        16.76 o
  -4   8   9        163.31        187.51        35.11 o
  -3   8   9          0.81         14.14        21.54 o
  -2   8   9        161.94        150.61        22.32 o
  -1   8   9         17.26         17.52        17.80 o
   0   8   9         58.56         80.91        32.32 o
   1   8   9        573.48        534.07        43.09 o
   2   8   9        100.88         60.38        26.60 o
   3   8   9        398.92        346.29        34.84 o
   4   8   9          4.81        -14.36        21.28 o
   5   8   9         30.18          8.25        21.54 o
  -3   9   9         33.82         24.01        22.34 o
  -2   9   9         11.91         25.88        20.69 o
  -1   9   9         47.36         40.21        31.78 o
   0   9   9         86.73         78.46        29.52 o
   1   9   9        224.43        211.71        35.11 o
   2   9   9        157.53        164.10        32.45 o
   3   9   9          1.59         -7.71        25.27 o
   4   9   9        101.40         90.70        27.66 o
   0  10   9         92.90         88.57        32.71 o
   1  10   9          6.03         18.35        31.65 o
  -1  -8  10          1.70        -27.93        27.93 o
   0  -8  10          3.66        -14.10        30.32 o
  -4  -7  10          7.86         17.29        24.20 o
  -3  -7  10         15.68         13.03        23.41 o
  -2  -7  10         12.92         -2.93        23.67 o
  -1  -7  10          0.47         22.08        27.39 o
   0  -7  10         47.01         42.29        29.52 o
   1  -7  10         17.83         44.95        29.26 o
   2  -7  10          3.58          5.84        18.66 o
   3  -7  10          0.25         19.18        19.54 o
  -5  -6  10         23.04        -22.08        22.08 o
  -4  -6  10        124.95        127.67        26.07 o
  -3  -6  10         97.15         97.08        25.27 o
  -2  -6  10        239.62        299.75        32.18 o
  -1  -6  10         38.81         86.97        26.33 o
   0  -6  10         22.92         32.69        42.82 o
   1  -6  10         73.41         89.09        18.28 o
   2  -6  10         51.04         48.46        23.80 o
   3  -6  10         27.07         17.55        17.89 o
   4  -6  10         39.75         49.98        19.84 o
  -6  -5  10         45.43         47.61        22.61 o
  -5  -5  10         39.22         78.46        23.14 o
  -4  -5  10        359.23        379.27        33.78 o
  -3  -5  10        182.27        181.92        27.13 o
  -2  -5  10        200.23        182.72        26.60 o
  -1  -5  10         11.35         23.09        13.74 o
   0  -5  10        365.52        371.66        22.45 o
   1  -5  10        238.08        272.25        21.62 o
   2  -5  10        542.46        555.80        30.28 o
   3  -5  10         12.94          3.67        13.22 o
   4  -5  10          1.12         14.78        14.31 o
   5  -5  10          6.06         -1.60        38.57 o
  -6  -4  10          0.89        -17.29        18.88 o
  -5  -4  10          5.95         -6.38        19.15 o
  -4  -4  10         58.94         51.33        19.68 o
  -3  -4  10          2.89         13.83        19.42 o
  -2  -4  10        569.12        561.20        41.49 o
  -1  -4  10        149.33        180.37        24.20 o
   0  -4  10        327.25        300.37        22.80 o
   1  -4  10        478.46        511.91        31.11 o
   2  -4  10         13.66         34.12        16.25 o
   3  -4  10        262.24        269.25        22.27 o
   4  -4  10        100.50        116.56        19.24 o
   5  -4  10         94.66        107.19        26.60 o
   6  -4  10        108.41         48.67        26.33 o
  -7  -3  10          5.94         29.52        19.68 o
  -6  -3  10        132.71        129.53        23.14 o
  -5  -3  10          1.30         24.74        19.15 o
  -4  -3  10         35.31         27.66        18.62 o
  -3  -3  10        318.26        385.66        30.32 o
  -2  -3  10         31.87         28.12        11.62 o
  -1  -3  10          5.72          6.00        13.14 o
   0  -3  10        445.73        405.95        39.10 o
   1  -3  10        194.88        188.16        15.20 o
   2  -3  10         87.28         69.44        24.47 o
   3  -3  10          5.25         -6.96        17.16 o
   4  -3  10        129.36        142.34        18.66 o
   5  -3  10          0.47          9.57        21.54 o
   6  -3  10        183.47        153.47        27.93 o
   7  -3  10         24.63         26.60        25.27 o
  -7  -2  10         20.02         51.07        20.75 o
  -6  -2  10         71.49         81.92        20.48 o
  -5  -2  10        830.74        872.12        44.42 o
  -4  -2  10          0.29          3.46        17.29 o
  -3  -2  10        796.22        844.99        43.35 o
  -2  -2  10         15.63          4.92        11.78 o
  -1  -2  10         15.44         11.85         8.99 o
   0  -2  10        121.03        128.36        12.25 o
   1  -2  10        178.50        145.56        13.38 o
   2  -2  10        632.03        622.16        24.46 o
   3  -2  10        140.39        121.92        17.29 o
   4  -2  10         30.65         31.14        15.33 o
   5  -2  10         10.20         27.66        21.01 o
   6  -2  10          1.58         -7.45        21.01 o
   7  -2  10          9.32          1.86        21.28 o
  -7  -1  10        197.33        204.27        26.33 o
  -6  -1  10         28.75        -17.55        18.35 o
  -5  -1  10        642.22        640.46        39.10 o
  -4  -1  10         33.24         31.65        17.82 o
  -3  -1  10         25.22          1.56        13.70 o
  -2  -1  10        332.56        335.21        24.47 o
  -1  -1  10         12.20         16.96         7.73 o
   0  -1  10       1507.63       1490.66        33.77 o
   1  -1  10         10.21         10.71         9.73 o
   2  -1  10        961.80        983.37        28.01 o
   3  -1  10        275.86        280.87        19.74 o
   4  -1  10        129.37        145.39        17.10 o
   5  -1  10        480.83        556.15        40.16 o
   6  -1  10          0.93        -17.29        19.15 o
   7  -1  10         95.33        102.13        23.94 o
  -7   0  10          0.21         11.44        19.68 o
  -6   0  10         90.91         64.90        20.75 o
  -5   0  10        104.71        109.05        21.54 o
  -4   0  10        312.40        307.99        26.86 o
  -3   0  10         50.60         53.80        11.78 o
  -2   0  10        106.82        105.26        13.53 o
  -1   0  10          2.18        -18.86        25.27 o
   0   0  10       1650.19       1697.03        44.10 o
   1   0  10         48.83         45.10         9.73 o
   2   0  10        681.21        665.44        23.02 o
   3   0  10        262.90        247.93        15.35 o
   4   0  10         12.53         25.06        13.99 o
   5   0  10       1037.17       1054.84        50.27 o
   6   0  10         49.66         58.51        22.08 o
   7   0  10        118.94         81.92        23.14 o
   8   0  10          5.69         22.08        21.28 o
  -7   1  10         89.64        119.69        24.74 o
  -6   1  10         95.02         80.59        21.81 o
  -5   1  10         24.13          1.33        17.55 o
  -4   1  10         25.12         44.68        18.62 o
  -3   1  10         31.16         30.00        11.97 o
  -2   1  10          0.82         -0.66        11.56 o
  -1   1  10        279.64        244.17        17.30 o
   0   1  10       2176.71       2083.86        51.06 o
   1   1  10         18.41         14.24         9.81 o
   2   1  10        290.87        290.98        15.61 o
   3   1  10        573.73        633.16        22.96 o
   4   1  10         32.58         39.37        11.39 o
   5   1  10       1038.56       1120.72        41.46 o
   6   1  10          6.97         -7.23        19.02 o
   7   1  10          1.42        -11.95        16.22 o
   8   1  10          0.43         12.50        21.01 o
  -7   2  10         10.46         22.87        21.01 o
  -6   2  10         96.11        121.81        24.47 o
  -5   2  10         32.77         39.36        19.68 o
  -4   2  10        673.92        674.90        42.69 o
  -3   2  10         88.77         82.58        14.53 o
  -2   2  10        153.26        143.06        19.68 o
  -1   2  10         54.67         54.92         7.95 o
   0   2  10        625.10        538.16        19.80 o
   1   2  10         33.26         32.99        10.24 o
   2   2  10        128.96        138.55        14.49 o
   3   2  10         94.02        109.08        12.55 o
   4   2  10         23.44         45.91        11.81 o
   5   2  10        148.77        160.99        18.04 o
   6   2  10         11.14         10.68        14.94 o
   7   2  10          0.53        -11.36        19.55 o
   8   2  10          3.26          8.69        17.10 o
  -7   3  10         22.03         21.54        22.87 o
  -6   3  10         43.88         31.38        21.81 o
  -5   3  10        299.87        260.65        29.52 o
  -4   3  10        247.99        246.39        18.20 o
  -3   3  10       1040.11       1008.24        34.22 o
  -2   3  10         89.57         71.14        14.91 o
  -1   3  10        612.31        578.61        44.68 o
   0   3  10       1947.12       1923.54        41.07 o
   1   3  10        652.72        643.21        22.69 o
   2   3  10        316.23        318.97        15.95 o
   3   3  10         31.28         49.23        11.29 o
   4   3  10          7.83         -2.37         7.97 o
   5   3  10        235.34        209.44        36.04 o
   6   3  10         75.13         70.77        16.88 o
   7   3  10         48.61         38.66        16.56 o
   8   3  10         13.89         23.51        25.93 o
  -7   4  10         12.77         34.31        25.80 o
  -6   4  10         18.74         43.89        23.67 o
  -5   4  10         89.12         72.08        23.94 o
  -4   4  10         72.88         79.93        15.93 o
  -3   4  10        259.35        286.68        20.11 o
  -2   4  10        593.79        615.92        46.54 o
  -1   4  10        204.47        205.71        18.52 o
   0   4  10        575.51        608.79        28.37 o
   1   4  10         86.87         81.44        20.88 o
   2   4  10          4.61         -7.38        10.64 o
   3   4  10        266.78        286.46        15.76 o
   4   4  10         27.82         29.00        15.65 o
   5   4  10        266.85        267.51        22.26 o
   6   4  10         29.14         40.84        16.11 o
   7   4  10         48.12         38.80        17.31 o
  -6   5  10        102.30        129.00        29.26 o
  -5   5  10         75.74         98.14        25.80 o
  -4   5  10        110.57        168.35        18.80 o
  -3   5  10        214.62        189.83        19.46 o
  -2   5  10         61.94         84.24        17.19 o
  -1   5  10        245.70        253.55        20.69 o
   0   5  10          3.94         15.17        14.80 o
   1   5  10         86.18         56.32        15.53 o
   2   5  10          4.59          7.35        13.25 o
   3   5  10         54.81         66.48        19.68 o
   4   5  10         26.49         25.91        15.66 o
   5   5  10         61.12         55.88        22.34 o
   6   5  10         15.30        -15.45        15.45 o
   7   5  10         57.49         59.15        18.08 o
  -6   6  10        158.89        173.68        33.25 o
  -5   6  10         63.74         28.19        26.86 o
  -4   6  10         53.53         72.61        19.18 o
  -3   6  10          3.50          1.24        16.92 o
  -2   6  10        118.78        117.13        19.06 o
  -1   6  10        253.15        246.51        21.72 o
   0   6  10         12.88          5.55        15.12 o
   1   6  10        180.18        179.39        18.44 o
   2   6  10          2.73          4.26        13.54 o
   3   6  10        114.30        115.17        25.00 o
   4   6  10        462.43        411.19        34.31 o
   5   6  10         54.33         50.38        17.54 o
   6   6  10        166.77        169.09        21.44 o
  -5   7  10          2.24         42.29        30.59 o
  -4   7  10         47.38         18.35        27.13 o
  -3   7  10         22.41         11.39        18.97 o
  -2   7  10          5.44         -9.26        17.55 o
  -1   7  10        195.09        179.91        21.55 o
   0   7  10          2.39         -9.30        28.33 o
   1   7  10         13.39          2.42        15.11 o
   2   7  10        125.91         99.21        27.39 o
   3   7  10         78.98        102.93        26.86 o
   4   7  10        615.53        610.14        45.75 o
   5   7  10          2.18          3.14        40.96 o
   6   7  10          0.12         -0.75        17.07 o
  -4   8  10         19.16         52.13        31.65 o
  -3   8  10          1.39          1.93        19.74 o
  -2   8  10          3.73        -13.15        24.07 o
  -1   8  10        246.00        278.07        25.37 o
   0   8  10         32.21         40.38        18.52 o
   1   8  10        155.80        188.31        32.45 o
   2   8  10         29.78         -0.27        24.74 o
   3   8  10          2.74        -21.81        21.81 o
   4   8  10         38.29         50.53        24.47 o
   5   8  10         23.07         11.44        23.41 o
  -2   9  10          0.21        -20.75        20.75 o
  -1   9  10        333.28        373.36        28.85 o
   0   9  10         19.72         21.01        28.19 o
   1   9  10         56.47         22.61        28.99 o
   2   9  10          5.69        -16.49        25.80 o
   3   9  10         19.93         -5.32        24.47 o
  -2  -7  11          0.72        -24.74        25.27 o
  -1  -7  11         24.97        -13.83        25.80 o
   0  -7  11         14.08         -5.59        27.66 o
   1  -7  11          1.21        -25.00        29.52 o
   2  -7  11         32.55         16.83        19.81 o
  -4  -6  11         81.09         68.89        25.53 o
  -3  -6  11          4.71         11.97        23.14 o
  -2  -6  11          0.48        -23.14        23.14 o
  -1  -6  11         98.99        120.75        29.52 o
   0  -6  11         11.61         30.85        28.46 o
   1  -6  11        183.05        233.27        27.39 o
   2  -6  11         20.72         14.78        18.22 o
   3  -6  11          0.39         16.75        19.22 o
   4  -6  11          5.43         -6.22        19.79 o
  -5  -5  11          3.63          0.27        21.28 o
  -4  -5  11         33.49         30.05        23.94 o
  -3  -5  11        194.83        209.05        30.05 o
  -2  -5  11          2.36         22.34        21.81 o
  -1  -5  11        412.32        467.58        38.30 o
   0  -5  11         24.33         25.64        15.66 o
   1  -5  11        184.89        166.19        20.18 o
   2  -5  11        148.04        165.73        32.45 o
   3  -5  11          2.35          7.28        14.22 o
   4  -5  11         58.75         62.49        15.52 o
   5  -5  11          0.58         23.67        18.62 o
  -6  -4  11         29.88          4.26        21.28 o
  -5  -4  11         50.10         57.18        22.34 o
  -4  -4  11         83.31         69.15        21.81 o
  -3  -4  11        188.08        168.09        26.86 o
  -2  -4  11         18.05         18.09        21.28 o
  -1  -4  11        336.72        352.18        21.53 o
   0  -4  11         31.49         11.27        11.79 o
   1  -4  11         47.49         42.44        16.47 o
   2  -4  11        103.63         69.56        18.11 o
   3  -4  11         11.69         -9.85        20.61 o
   4  -4  11          8.71         19.89        21.81 o
   5  -4  11          0.85         35.37        25.27 o
   6  -4  11          8.42        -18.62        24.74 o
  -6  -3  11        137.44        146.55        25.53 o
  -5  -3  11         26.08         34.04        21.01 o
  -4  -3  11         38.84         23.41        19.95 o
  -3  -3  11         77.47         30.05        19.68 o
  -2  -3  11          0.60          3.39        25.40 o
  -1  -3  11        458.09        464.62        25.58 o
   0  -3  11          0.43        -10.91        10.91 o
   1  -3  11          2.18         -7.36        16.28 o
   2  -3  11         23.76         20.02        15.53 o
   3  -3  11          8.64          2.08        15.64 o
   4  -3  11        130.01        107.94        18.88 o
   5  -3  11          0.54          2.13        22.61 o
   6  -3  11         58.92         44.42        25.53 o
  -7  -2  11         52.27        105.06        23.94 o
  -6  -2  11        221.83        262.78        28.19 o
  -5  -2  11         93.30         85.91        21.81 o
  -4  -2  11        100.52        110.64        22.08 o
  -3  -2  11         59.43         51.60        20.48 o
  -2  -2  11        161.76        166.81        12.15 o
  -1  -2  11         48.34         50.33        10.32 o
   0  -2  11         69.11         76.31        11.96 o
   1  -2  11        282.86        252.91        15.82 o
   2  -2  11        272.40        276.66        17.15 o
   3  -2  11          8.95          4.18        14.93 o
   4  -2  11        520.62        582.52        30.75 o
   5  -2  11         15.78         32.71        22.87 o
   6  -2  11          7.75         -3.99        22.87 o
   7  -2  11        105.70         77.40        25.53 o
  -7  -1  11         28.77         13.56        20.75 o
  -6  -1  11        366.37        350.02        31.65 o
  -5  -1  11         67.34         72.34        20.75 o
  -4  -1  11        267.10        258.26        26.86 o
  -3  -1  11          0.93         -3.91        11.44 o
  -2  -1  11         72.58         80.34        14.84 o
  -1  -1  11        106.42        100.99         9.85 o
   0  -1  11          0.17         -9.19         9.19 o
   1  -1  11         52.58         53.31        11.49 o
   2  -1  11        135.72        149.90        14.00 o
   3  -1  11        270.75        260.98        20.31 o
   4  -1  11         75.51         59.02        15.32 o
   5  -1  11          0.23          4.26        21.54 o
   6  -1  11          2.34         34.58        22.61 o
   7  -1  11        185.37        158.52        28.46 o
  -7   0  11         46.61         61.44        23.41 o
  -6   0  11        170.97        175.27        26.07 o
  -5   0  11        121.26        140.96        23.41 o
  -4   0  11          2.82         -1.60        17.82 o
  -3   0  11        150.08        143.29        14.96 o
  -2   0  11         12.03         10.88        12.91 o
  -1   0  11        782.44        787.44        30.47 o
   0   0  11        204.22        236.12        18.59 o
   1   0  11        121.41        143.34        16.83 o
   2   0  11          4.25        -10.02        10.02 o
   3   0  11        125.94        118.75        17.01 o
   4   0  11        256.28        248.79        19.06 o
   5   0  11         14.70         -1.06        19.95 o
   6   0  11          5.60        -20.21        20.21 o
   7   0  11         51.81         64.10        23.14 o
  -7   1  11         56.40         46.81        22.61 o
  -6   1  11          9.29         38.30        20.75 o
  -5   1  11          3.84          5.85        19.42 o
  -4   1  11         46.48         53.19        19.68 o
  -3   1  11        330.47        343.97        19.92 o
  -2   1  11        576.42        547.64        48.14 o
  -1   1  11          1.12        -11.42        13.44 o
   0   1  11        639.53        653.19        28.12 o
   1   1  11        111.13         86.27        15.51 o
   2   1  11        287.63        298.57        23.91 o
   3   1  11       1061.87       1097.15        31.27 o
   4   1  11        237.47        245.17        16.34 o
   5   1  11        109.83        118.21        30.05 o
   6   1  11         14.92         20.86        17.19 o
   7   1  11         47.65         -0.53        19.95 o
  -7   2  11          3.03         -3.19        22.34 o
  -6   2  11         15.50         29.52        22.08 o
  -5   2  11         16.13         36.17        20.75 o
  -4   2  11        205.14        188.31        25.53 o
  -3   2  11          0.46        -10.04        12.69 o
  -2   2  11        412.62        380.65        21.42 o
  -1   2  11         61.90         62.52        14.94 o
   0   2  11          2.97         11.86         9.58 o
   1   2  11       3173.95       2984.45        58.12 o
   2   2  11        336.88        319.41        20.49 o
   3   2  11       1035.90       1156.27        34.31 o
   4   2  11         10.63          8.46        10.56 o
   5   2  11          6.38         -8.47        14.51 o
   6   2  11        110.34         98.16        31.92 o
   7   2  11         10.35         -5.10        17.16 o
  -6   3  11         26.21         14.63        22.87 o
  -5   3  11         78.55         87.24        23.94 o
  -4   3  11          8.16          1.33        19.95 o
  -3   3  11         41.13         45.57        14.72 o
  -2   3  11        220.41        215.75        32.32 o
  -1   3  11        618.57        582.23        21.01 o
   0   3  11         13.95         15.59        10.57 o
   1   3  11        581.69        557.56        23.12 o
   2   3  11        652.50        625.13        25.35 o
   3   3  11         13.96         18.84        11.53 o
   4   3  11        184.15        256.12        28.59 o
   5   3  11          1.57         -1.30        23.54 o
   6   3  11        274.54        275.62        23.26 o
   7   3  11         12.90          5.87        16.51 o
  -6   4  11        101.07        143.36        28.72 o
  -5   4  11         27.40         12.23        23.67 o
  -4   4  11        116.35        153.20        26.33 o
  -3   4  11          7.24         -2.52        14.67 o
  -2   4  11        956.09        934.96        35.07 o
  -1   4  11        322.87        277.85        20.68 o
   0   4  11        197.77        164.62        18.51 o
   1   4  11         18.67         23.63        11.83 o
   2   4  11        243.48        256.54        16.32 o
   3   4  11        360.97        340.98        17.55 o
   4   4  11        119.48         90.88        17.76 o
   5   4  11         18.18         20.56        15.50 o
   6   4  11         33.82         34.63        17.12 o
   7   4  11        113.95        105.82        19.76 o
  -6   5  11          8.40         -4.26        25.53 o
  -5   5  11         46.09         25.53        24.74 o
  -4   5  11        328.33        305.33        34.58 o
  -3   5  11        152.89        135.62        18.42 o
  -2   5  11        324.30        304.27        22.75 o
  -1   5  11         61.14         62.06        25.13 o
   0   5  11         13.69         -1.96        16.76 o
   1   5  11        539.45        582.18        29.29 o
   2   5  11        551.26        493.32        25.47 o
   3   5  11        343.49        352.03        24.69 o
   4   5  11        206.64        190.56        42.29 o
   5   5  11         25.54         27.17        21.41 o
   6   5  11        109.18         98.87        29.12 o
   7   5  11         11.07         19.03        17.60 o
  -5   6  11         35.23         47.87        28.72 o
  -4   6  11         78.31        101.33        29.52 o
  -3   6  11          0.16         11.09        29.39 o
  -2   6  11        545.06        536.77        29.53 o
  -1   6  11         67.43        100.54        27.00 o
   0   6  11        288.45        316.46        23.45 o
   1   6  11        214.30        279.59        62.64 o
   2   6  11         10.57         26.80        15.01 o
   3   6  11        494.87        462.79        37.50 o
   4   6  11         32.02         37.48        17.32 o
   5   6  11        160.34        173.66        37.77 o
   6   6  11         85.50         64.24        24.07 o
  -4   7  11        148.01        138.84        32.71 o
  -3   7  11          0.07        -13.29        18.88 o
  -2   7  11        142.07        155.03        22.34 o
  -1   7  11          1.66          8.32        18.33 o
   0   7  11        103.58         97.85        19.73 o
   1   7  11        467.92        513.44        27.56 o
   2   7  11         12.14         -6.92        23.67 o
   3   7  11        495.59        453.75        39.36 o
   4   7  11          5.56         -8.51        22.08 o
   5   7  11          0.45         -2.46        16.82 o
  -3   8  11         61.68         10.76        21.76 o
  -2   8  11        157.39        167.38        45.48 o
  -1   8  11         23.12         32.88        20.25 o
   0   8  11          4.91         18.78        18.89 o
   1   8  11        113.47        127.67        32.18 o
   2   8  11         67.48         84.31        27.93 o
   3   8  11         34.91          6.12        25.27 o
   4   8  11         87.67         84.84        27.93 o
  -1   9  11         98.75        124.36        24.04 o
   0   9  11        125.22         77.93        33.25 o
   1   9  11         27.14         44.15        30.32 o
   2   9  11         31.43         27.39        28.99 o
  -3  -6  12          4.12         25.00        25.00 o
  -2  -6  12          1.27        -24.47        24.47 o
  -1  -6  12         49.95         62.24        28.19 o
   0  -6  12         23.82        -10.11        28.46 o
   1  -6  12        207.69        319.43        39.10 o
   2  -6  12          8.19        -15.22        18.34 o
   3  -6  12         52.16         62.79        23.41 o
  -4  -5  12          0.83         17.02        23.67 o
  -3  -5  12          3.42         26.60        25.00 o
  -2  -5  12        114.29        100.80        27.13 o
  -1  -5  12         10.75        -13.56        24.74 o
   0  -5  12         37.36         29.79        26.07 o
   1  -5  12          8.17         12.61        17.63 o
   2  -5  12          0.14         10.24        14.29 o
   3  -5  12          2.75        -11.31        13.97 o
   4  -5  12         23.90          4.66        16.04 o
  -5  -4  12          1.25         20.48        22.61 o
  -4  -4  12        133.67        176.34        26.07 o
  -3  -4  12        282.86        342.30        33.78 o
  -2  -4  12        146.46        171.82        28.99 o
  -1  -4  12         67.34         86.97        25.80 o
   0  -4  12         28.54         24.24        12.42 o
   1  -4  12        117.49         94.42        18.63 o
   2  -4  12        208.95        247.13        22.80 o
   3  -4  12         24.60         37.64        18.76 o
   4  -4  12         13.16         -1.60        18.63 o
   5  -4  12          2.20        -15.96        25.53 o
  -6  -3  12          0.24         18.62        22.87 o
  -5  -3  12        145.97        159.32        27.39 o
  -4  -3  12         26.42          2.39        20.75 o
  -3  -3  12        328.03        306.40        31.38 o
  -2  -3  12        156.29        144.42        25.53 o
  -1  -3  12          1.51          5.37        11.09 o
   0  -3  12        329.41        341.47        18.27 o
   1  -3  12         92.95        108.08        32.32 o
   2  -3  12        196.99        226.19        21.40 o
   3  -3  12         29.32         35.73        17.25 o
   4  -3  12          4.37         -0.31        16.39 o
   5  -3  12         34.11         14.89        24.74 o
   6  -3  12          0.51         27.39        25.27 o
  -6  -2  12         19.34         29.52        21.81 o
  -5  -2  12         73.52         87.50        24.20 o
  -4  -2  12        166.26        139.63        25.53 o
  -3  -2  12         73.44         64.10        22.08 o
  -2  -2  12        755.30        740.93        30.62 o
  -1  -2  12          0.14         -1.87         9.38 o
   0  -2  12        216.36        230.26        15.24 o
   1  -2  12        137.17        146.58        14.08 o
   2  -2  12         46.78         58.92        18.22 o
   3  -2  12        179.27        166.48        20.19 o
   4  -2  12          7.99         10.83        16.25 o
   5  -2  12        148.28        143.36        28.46 o
   6  -2  12          9.61        -16.22        22.87 o
  -6  -1  12          1.41         10.11        21.01 o
  -5  -1  12         64.40         75.27        22.08 o
  -4  -1  12         83.27         46.54        21.01 o
  -3  -1  12         30.92         11.17        19.68 o
  -2  -1  12         40.86         36.15        14.64 o
  -1  -1  12        252.62        232.55        18.95 o
   0  -1  12         22.93         24.45         9.87 o
   1  -1  12        331.25        335.92        18.25 o
   2  -1  12          9.44         20.02        11.66 o
   3  -1  12        105.69        122.73        17.57 o
   4  -1  12         81.33         74.32        17.01 o
   5  -1  12        321.21        292.04        31.65 o
   6  -1  12        179.32        159.58        29.26 o
  -6   0  12         34.76         62.24        22.61 o
  -5   0  12        278.58        319.17        31.65 o
  -4   0  12        256.42        192.56        25.80 o
  -3   0  12         34.71         43.09        20.21 o
  -2   0  12        411.88        360.74        21.30 o
  -1   0  12         29.43         19.02        14.29 o
   0   0  12         60.97         72.15        17.42 o
   1   0  12        414.38        388.30        23.10 o
   2   0  12          9.19         14.83        25.13 o
   3   0  12         10.95          6.89        14.48 o
   4   0  12        157.44        166.10        18.32 o
   5   0  12        135.79        168.36        28.19 o
   6   0  12         18.64         30.85        22.87 o
   7   0  12         16.45          0.00        22.08 o
  -6   1  12         31.90         42.29        22.87 o
  -5   1  12        219.61        224.48        28.72 o
  -4   1  12         19.83          8.51        19.68 o
  -3   1  12        512.98        504.26        24.79 o
  -2   1  12         19.85         12.85        13.90 o
  -1   1  12        692.56        641.32        32.98 o
   0   1  12        921.55        942.60        35.07 o
   1   1  12        247.01        255.20        20.03 o
   2   1  12        420.01        428.31        24.41 o
   3   1  12          6.50         30.85        14.67 o
   4   1  12         94.24        115.78        14.11 o
   5   1  12         39.95          3.62        30.72 o
   6   1  12         52.22         68.35        24.20 o
   7   1  12          0.18         14.36        22.34 o
  -6   2  12         61.42         71.28        23.94 o
  -5   2  12        346.83        355.34        34.04 o
  -4   2  12         10.78         -6.38        20.21 o
  -3   2  12        598.58        574.99        34.31 o
  -2   2  12        118.20        111.04        20.48 o
  -1   2  12          1.47         15.49        14.85 o
   0   2  12       1796.59       1686.05        47.29 o
   1   2  12         24.74         27.57        11.54 o
   2   2  12        556.38        613.94        24.65 o
   3   2  12          0.98          0.65        11.61 o
   4   2  12         15.12         21.61        15.72 o
   5   2  12        661.19        783.63        38.43 o
   6   2  12         56.28         78.91        19.48 o
   7   2  12        138.38        137.45        22.18 o
  -6   3  12         53.92         20.75        23.14 o
  -5   3  12         48.44         57.18        23.41 o
  -4   3  12          1.90         -5.05        21.54 o
  -3   3  12          8.13         12.10        14.86 o
  -2   3  12        372.43        327.70        21.90 o
  -1   3  12          9.37         10.84         9.10 o
   0   3  12        584.53        577.75        23.68 o
   1   3  12         52.34         39.38        11.92 o
   2   3  12         16.65         20.83        11.98 o
   3   3  12        407.43        425.81        27.33 o
   4   3  12          1.81         -6.19        15.40 o
   5   3  12        812.68        926.63        49.74 o
   6   3  12          8.64         -5.93        16.42 o
   7   3  12         34.45          5.50        17.72 o
  -6   4  12         25.00         18.35        25.27 o
  -5   4  12         20.95         15.16        24.74 o
  -4   4  12        102.10        100.80        26.60 o
  -3   4  12          0.35          2.30        15.51 o
  -2   4  12         37.53         45.61         9.81 o
  -1   4  12          0.76         10.72        10.32 o
   0   4  12         23.80         20.93        11.27 o
   1   4  12          0.36         -0.65        11.22 o
   2   4  12          9.98         -3.65        11.24 o
   3   4  12        171.07        164.68        15.18 o
   4   4  12          1.29        -14.76        16.76 o
   5   4  12         81.50        117.02        24.47 o
   6   4  12          0.52        -16.47        16.47 o
  -5   5  12         73.23         69.15        28.72 o
  -4   5  12        548.39        538.06        43.35 o
  -3   5  12        115.27        111.49        19.55 o
  -2   5  12         79.33         94.09        23.80 o
  -1   5  12        385.06        352.97        24.54 o
   0   5  12         32.53         41.93        16.81 o
   1   5  12        542.95        522.13        64.50 o
   2   5  12         20.38         11.36        12.31 o
   3   5  12          2.41         17.96        16.58 o
   4   5  12         65.52         43.79        29.66 o
   5   5  12          0.28        -16.29        16.29 o
   6   5  12        118.76        101.46        35.91 o
  -4   6  12         24.09         63.57        27.39 o
  -3   6  12        130.67        129.63        21.53 o
  -2   6  12        285.40        273.96        24.44 o
  -1   6  12        804.74        847.85        37.80 o
   0   6  12        231.72        215.50        21.89 o
   1   6  12        270.97        285.91        70.75 o
   2   6  12        202.78        218.10        31.38 o
   3   6  12         23.05         40.10        17.52 o
   4   6  12        564.83        570.44       117.03 o
   5   6  12          0.90         17.59        17.56 o
   6   6  12         68.98         62.45        20.05 o
  -4   7  12         16.72         21.01        31.65 o
  -3   7  12          2.24         26.46        20.12 o
  -2   7  12        142.95        178.23        23.69 o
  -1   7  12        155.59        181.75        22.70 o
   0   7  12        109.14         96.66        20.22 o
   1   7  12         17.76         -4.91        17.94 o
   2   7  12         91.20        102.13        29.79 o
   3   7  12         83.39         62.50        27.13 o
   4   7  12        139.83        117.36        21.17 o
   5   7  12         58.92         72.44        39.10 o
  -2   8  12          0.85        -13.19        21.11 o
  -1   8  12        114.53        128.90        28.99 o
   0   8  12          2.40         13.68        20.29 o
   1   8  12          0.76          8.51        28.72 o
   2   8  12         11.71        -17.82        24.74 o
   3   8  12        172.35        190.17        32.45 o
  -1  -6  13         12.25         -2.66        27.66 o
   0  -6  13         34.75         39.10        30.05 o
   1  -6  13         48.90         81.39        32.71 o
  -3  -5  13         16.00        -16.76        23.41 o
  -2  -5  13         10.30         -7.45        25.27 o
  -1  -5  13         15.20         -0.80        25.80 o
   0  -5  13         46.59         67.56        30.32 o
   1  -5  13         10.05          3.18        18.02 o
   2  -5  13         83.66         87.36        16.52 o
   3  -5  13         63.14         66.43        17.69 o
  -4  -4  13         38.53         10.64        22.34 o
  -3  -4  13          4.90         14.36        23.67 o
  -2  -4  13         37.20         18.62        25.80 o
  -1  -4  13         78.11        103.46        28.99 o
   0  -4  13         19.37         27.71        13.29 o
   1  -4  13          4.95          9.98        19.81 o
   2  -4  13          0.19         11.98        17.65 o
   3  -4  13          6.12         -3.65        18.55 o
   4  -4  13          0.21         -8.53        19.81 o
  -5  -3  13          2.57         18.88        23.14 o
  -4  -3  13        147.63        161.18        27.93 o
  -3  -3  13        128.24        145.22        26.86 o
  -2  -3  13        135.29        127.40        27.66 o
  -1  -3  13        393.25        386.19        36.97 o
   0  -3  13         52.28         36.61        17.25 o
   1  -3  13        248.45        264.52        22.19 o
   2  -3  13         16.28         27.71        48.27 o
   3  -3  13        164.76        146.57        24.07 o
   4  -3  13         33.80         57.70        19.43 o
   5  -3  13         73.19         47.87        26.60 o
  -5  -2  13          2.27        -20.48        20.48 o
  -4  -2  13         16.71          2.66        21.81 o
  -3  -2  13        148.86        201.61        28.19 o
  -2  -2  13          0.09        -12.77        21.28 o
  -1  -2  13        883.35        808.35        33.40 o
   0  -2  13         38.12         45.18        21.01 o
   1  -2  13        274.24        236.87        23.54 o
   2  -2  13        286.46        304.31        23.22 o
   3  -2  13         90.91        117.74        19.43 o
   4  -2  13        238.44        236.41        35.11 o
   5  -2  13          3.16         17.02        24.47 o
  -6  -1  13         10.04          5.59        22.08 o
  -5  -1  13         40.46         39.63        22.61 o
  -4  -1  13         18.08         25.53        22.08 o
  -3  -1  13        118.68        120.75        25.27 o
  -2  -1  13          8.88          9.13        14.83 o
  -1  -1  13        381.92        382.62        23.56 o
   0  -1  13          7.40         14.85        10.21 o
   1  -1  13         33.19         58.54        11.84 o
   2  -1  13        191.44        197.24        24.60 o
   3  -1  13         17.17         22.60        16.39 o
   4  -1  13        358.86        333.50        23.79 o
   5  -1  13          6.63        -16.76        22.08 o
   6  -1  13         23.23         51.86        26.33 o
  -6   0  13         11.23         43.89        23.41 o
  -5   0  13        135.41        125.80        26.33 o
  -4   0  13         25.64         43.62        22.34 o
  -3   0  13          0.75          9.84        21.54 o
  -2   0  13         35.45         43.28        15.31 o
  -1   0  13          5.34        -14.23        14.23 o
   0   0  13         18.06          4.23        15.32 o
   1   0  13         47.83         56.66        24.74 o
   2   0  13        165.92        165.62        20.48 o
   3   0  13         72.31         70.86        17.11 o
   4   0  13         84.48         93.09        27.39 o
   5   0  13         23.98         17.02        23.94 o
   6   0  13         27.59         36.97        25.00 o
  -6   1  13        133.34        124.47        27.13 o
  -5   1  13        245.36        259.32        31.38 o
  -4   1  13        157.36        169.69        27.66 o
  -3   1  13         44.67         -3.46        20.75 o
  -2   1  13        126.47        111.41        17.25 o
  -1   1  13         20.21         10.67        15.69 o
   0   1  13        103.77         95.76        17.30 o
   1   1  13        253.02        259.08        20.97 o
   2   1  13          0.16         -5.47        14.66 o
   3   1  13        176.09        169.03        19.27 o
   4   1  13          7.01        -12.23        21.54 o
   5   1  13          3.14        -20.75        22.34 o
   6   1  13          7.65         13.03        22.87 o
  -6   2  13         37.70         33.78        25.53 o
  -5   2  13         18.44         17.02        23.67 o
  -4   2  13         95.53         60.38        25.00 o
  -3   2  13        262.05        250.54        29.79 o
  -2   2  13        429.19        424.58        24.73 o
  -1   2  13        403.15        394.13        24.06 o
   0   2  13        338.69        350.93        23.14 o
   1   2  13        215.79        211.67        15.28 o
   2   2  13          1.78         -6.52        11.86 o
   3   2  13        117.61        103.65        14.39 o
   4   2  13         76.44         76.30        18.40 o
   5   2  13         18.99         -4.94        17.65 o
   6   2  13        139.91        116.38        22.68 o
  -5   3  13         35.16         58.51        26.60 o
  -4   3  13         50.49         46.81        24.74 o
  -3   3  13        196.42        211.45        20.73 o
  -2   3  13        233.77        234.30        20.87 o
  -1   3  13          6.85         10.88        16.08 o
   0   3  13         44.62         51.32        11.62 o
   1   3  13        107.39         95.35        13.45 o
   2   3  13        374.29        366.89        18.95 o
   3   3  13        375.26        443.66        25.39 o
   4   3  13         42.43         46.03        17.82 o
   5   3  13          3.35        -11.07        16.43 o
   6   3  13        112.95        113.09        20.74 o
  -5   4  13         23.73         30.85        25.80 o
  -4   4  13         16.49         -3.72        25.00 o
  -3   4  13         53.11         23.75        17.01 o
  -2   4  13         52.95         74.72        18.43 o
  -1   4  13         79.59         78.24        11.92 o
   0   4  13         23.66         39.61        12.18 o
   1   4  13        157.97        139.48        14.86 o
   2   4  13          0.47         17.04        12.41 o
   3   4  13         82.62         55.95        18.44 o
   4   4  13          3.73        -16.32        16.32 o
   5   4  13         22.43         39.71        32.18 o
   6   4  13        155.38        181.24        22.98 o
  -4   5  13          4.26          4.26        26.86 o
  -3   5  13          0.08        -12.72        21.01 o
  -2   5  13        333.59        345.85        26.14 o
  -1   5  13          0.67        -13.05        16.36 o
   0   5  13         74.64         87.36        13.97 o
   1   5  13         63.80         80.52        14.24 o
   2   5  13          2.75          9.82        12.77 o
   3   5  13        403.56        378.61        27.41 o
   4   5  13          0.34         -3.34        16.81 o
   5   5  13         43.78         50.70        18.76 o
  -4   6  13         41.88         66.23        29.52 o
  -3   6  13         14.32         27.79        19.94 o
  -2   6  13        188.23        231.43        40.83 o
  -1   6  13         27.90         35.06        19.46 o
   0   6  13          1.28          5.45        17.68 o
   1   6  13        368.96        362.00        25.50 o
   2   6  13         24.95         16.91        19.95 o
   3   6  13        494.18        454.43        30.36 o
   4   6  13         21.72         37.30        27.53 o
   5   6  13         64.83         53.66        19.82 o
  -3   7  13         32.05         55.32        30.85 o
  -2   7  13         89.18         61.10        28.33 o
  -1   7  13         25.89         33.76        24.34 o
   0   7  13        179.23        157.61        22.63 o
   1   7  13        185.13        164.64        33.51 o
   2   7  13        142.28        130.33        30.59 o
   3   7  13          6.97          0.18        27.13 o
   4   7  13          7.49         -9.63        18.02 o
  -1   8  13          0.13        -11.39        22.87 o
   0   8  13         58.79         34.84        31.38 o
   1   8  13          7.41        -27.13        27.13 o
   2   8  13          0.24         26.07        29.26 o
  -1  -5  14          0.38         37.24        29.26 o
   0  -5  14         16.03         53.46        30.59 o
   1  -5  14         51.55         77.40        33.51 o
  -3  -4  14         32.77         21.81        25.80 o
  -2  -4  14          0.48         11.70        26.33 o
  -1  -4  14          0.59         -8.51        25.53 o
   0  -4  14         13.06         -5.85        25.80 o
   1  -4  14         35.98         45.76        19.17 o
   2  -4  14         24.70         50.77        20.37 o
   3  -4  14         40.83         46.58        20.70 o
  -4  -3  14          7.04         23.94        23.94 o
  -3  -3  14        128.66        146.02        28.99 o
  -2  -3  14         75.90        100.54        29.26 o
  -1  -3  14         54.82         51.33        27.66 o
   0  -3  14          7.34        -13.16        22.08 o
   1  -3  14         45.70         53.81        18.30 o
   2  -3  14         37.16         20.53        17.84 o
   3  -3  14         53.71         66.33        19.84 o
   4  -3  14          0.41         -1.60        25.27 o
  -4  -2  14        103.27        117.29        27.39 o
  -3  -2  14        199.87        166.76        29.52 o
  -2  -2  14         67.81         69.15        24.74 o
  -1  -2  14          1.87        -11.97        15.87 o
   0  -2  14        178.97        179.77        20.37 o
   1  -2  14         27.28         30.08        17.94 o
   2  -2  14        324.14        339.80        34.31 o
   3  -2  14          0.19         -9.87        17.39 o
   4  -2  14          0.81         -4.26        25.27 o
   5  -2  14          1.05          0.80        25.27 o
  -5  -1  14         58.25         84.31        26.60 o
  -4  -1  14         21.26         30.32        23.14 o
  -3  -1  14          9.46         16.76        23.67 o
  -2  -1  14         94.76         78.99        24.47 o
  -1  -1  14          3.30         16.91        16.07 o
   0  -1  14        396.88        425.55        26.01 o
   1  -1  14          0.81          1.64        16.20 o
   2  -1  14         81.08         87.02        18.62 o
   3  -1  14         43.32         15.66        17.38 o
   4  -1  14          2.77         -5.59        23.67 o
   5  -1  14         74.43         38.03        26.33 o
  -5   0  14         39.18         61.17        25.53 o
  -4   0  14         10.18          9.31        23.14 o
  -3   0  14        210.78        248.95        31.12 o
  -2   0  14          1.77         -1.60        22.87 o
  -1   0  14        112.36         79.20        18.09 o
   0   0  14        126.47        124.79        18.61 o
   1   0  14         45.32         40.54        17.49 o
   2   0  14         69.58         73.44        18.59 o
   3   0  14         56.55         67.66        17.77 o
   4   0  14         14.47        -13.83        23.94 o
   5   0  14         47.27         18.09        25.00 o
  -5   1  14        180.93        184.32        30.05 o
  -4   1  14         49.33         56.92        24.47 o
  -3   1  14        214.58        208.52        30.85 o
  -2   1  14         11.27          9.16        15.74 o
  -1   1  14         71.98         53.63        16.98 o
   0   1  14        616.17        606.53        32.45 o
   1   1  14         46.66         49.33        16.83 o
   2   1  14        138.97        131.67        18.87 o
   3   1  14          0.42          4.93        16.35 o
   4   1  14          4.10         -7.98        25.27 o
   5   1  14        208.41        232.72        31.38 o
   6   1  14          1.09         37.24        24.74 o
  -5   2  14         78.30        111.44        28.72 o
  -4   2  14         96.34         85.11        26.33 o
  -3   2  14         23.16         13.30        23.94 o
  -2   2  14         33.86         46.65        16.73 o
  -1   2  14         18.72         11.41        16.92 o
   0   2  14        168.23        151.82        19.84 o
   1   2  14         31.91         42.28        16.92 o
   2   2  14         26.01         38.84        16.73 o
   3   2  14         18.56         34.00        20.07 o
   4   2  14          4.89         -5.44        18.20 o
   5   2  14        236.09        233.25        48.41 o
   6   2  14          5.86        -19.23        19.23 o
  -5   3  14         79.98        115.70        30.32 o
  -4   3  14          5.66        -23.41        23.41 o
  -3   3  14        232.65        260.65        33.51 o
  -2   3  14          8.95         -1.80        17.10 o
  -1   3  14         25.57         23.14        17.49 o
   0   3  14          0.36        -10.17        11.29 o
   1   3  14         74.67         74.50        13.71 o
   2   3  14         47.79         51.44        13.38 o
   3   3  14          7.94        -14.79        15.98 o
   4   3  14         23.68         18.81        17.95 o
   5   3  14         63.91         33.92        19.28 o
  -4   4  14         65.10         90.70        30.32 o
  -3   4  14         75.21         34.04        27.93 o
  -2   4  14          0.99        -16.79        16.79 o
  -1   4  14         12.62         29.93        18.13 o
   0   4  14        220.13        194.03        15.89 o
   1   4  14        270.92        240.67        17.80 o
   2   4  14        204.38        189.78        17.10 o
   3   4  14          3.90        -16.93        16.93 o
   4   4  14        106.89        149.03        22.41 o
   5   4  14        212.67        201.40        24.34 o
  -4   5  14         13.94         25.80        29.79 o
  -3   5  14          0.37         34.84        27.93 o
  -2   5  14        101.40        108.84        25.27 o
  -1   5  14         77.78         80.90        31.92 o
   0   5  14        120.90        140.01        15.94 o
   1   5  14         20.91         17.74        13.87 o
   2   5  14        198.22        196.82        22.36 o
   3   5  14        306.31        307.09        26.26 o
   4   5  14        286.47        281.87        26.14 o
   5   5  14        130.64        133.92        23.54 o
  -3   6  14         16.87        -12.23        29.26 o
  -2   6  14          2.28          9.04        20.21 o
  -1   6  14          4.67        -15.69        18.81 o
   0   6  14         31.38         47.94        15.12 o
   1   6  14          1.26         17.10        14.67 o
   2   6  14         66.78         37.79        19.46 o
   3   6  14        117.78        125.25        22.70 o
   4   6  14          7.46         21.81        19.36 o
  -2   7  14          8.95         17.66        22.10 o
  -1   7  14        176.61        196.85        25.36 o
   0   7  14          1.21          6.61        20.19 o
   1   7  14        110.74        103.99        32.18 o
   2   7  14         58.99         73.78        26.07 o
   3   7  14         28.43         19.72        28.06 o
  -1  -4  15         15.19         -3.19        29.26 o
   0  -4  15         30.88         69.15        31.12 o
   1  -4  15         17.05         27.66        30.32 o
  -3  -3  15          0.38         23.41        25.53 o
  -2  -3  15         16.94         47.61        28.72 o
  -1  -3  15         48.81         65.43        28.46 o
   0  -3  15          4.02          2.39        28.19 o
   1  -3  15          3.22          6.78        18.49 o
   2  -3  15         47.90         38.09        20.22 o
   3  -3  15          0.39         15.48        19.79 o
  -3  -2  15          0.33         -1.86        24.74 o
  -2  -2  15         11.39          5.59        24.20 o
  -1  -2  15         29.41         34.31        26.86 o
   0  -2  15         31.15         43.70        29.66 o
   1  -2  15          0.52         -4.75        21.28 o
   2  -2  15         17.30         17.31        18.55 o
   3  -2  15          0.14         12.55        27.93 o
   4  -2  15         70.12         65.69        28.99 o
  -4  -1  15         52.88         14.89        25.53 o
  -3  -1  15          0.41         -4.79        24.74 o
  -2  -1  15        196.32        240.70        33.51 o
  -1  -1  15        149.75        147.60        20.59 o
   0  -1  15        213.85        220.17        22.53 o
   1  -1  15         55.78         60.22        19.08 o
   2  -1  15          3.46        -17.69        17.69 o
   3  -1  15         22.44          8.26        18.43 o
   4  -1  15         12.02         18.09        25.80 o
  -4   0  15         73.11         82.18        28.19 o
  -3   0  15        138.68        181.66        31.92 o
  -2   0  15        180.15        167.83        29.79 o
  -1   0  15        731.93        796.76        37.01 o
   0   0  15         68.08         98.02        19.46 o
   1   0  15        275.15        301.67        24.45 o
   2   0  15         26.51         15.83        18.05 o
   3   0  15        128.20        139.34        21.27 o
   4   0  15         18.20         29.52        26.33 o
   5   0  15         48.92         79.79        28.99 o
  -4   1  15         16.49        -17.02        23.94 o
  -3   1  15        214.12        216.50        33.25 o
  -2   1  15         15.26         27.13        26.33 o
  -1   1  15        239.33        247.78        24.87 o
   0   1  15          1.57          6.24        16.62 o
   1   1  15         15.41         23.23        17.29 o
   2   1  15        144.85        174.38        21.23 o
   3   1  15         13.37         12.08        17.84 o
   4   1  15        194.57        192.03        32.71 o
   5   1  15          3.05         30.85        25.80 o
  -4   2  15          5.19          3.72        25.80 o
  -3   2  15          1.49         19.15        25.53 o
  -2   2  15         23.68         29.79        20.75 o
  -1   2  15         26.29         55.05        18.59 o
   0   2  15          0.55         -5.13        21.14 o
   1   2  15          6.22         -2.30        17.49 o
   2   2  15        104.83        105.42        19.84 o
   3   2  15          3.67         23.67        25.53 o
   4   2  15          9.70         28.72        26.33 o
   5   2  15         13.64        -15.43        23.67 o
  -4   3  15         23.56         77.40        30.32 o
  -3   3  15         25.31         47.34        26.60 o
  -2   3  15        161.95        160.65        21.99 o
  -1   3  15         20.03         37.63        18.90 o
   0   3  15         37.14         50.42        22.61 o
   1   3  15         14.03          6.59        15.37 o
   2   3  15         11.58         21.90        17.85 o
   3   3  15         17.85          1.28        28.59 o
   4   3  15         67.86         25.89        19.87 o
   5   3  15          0.69        -14.96        19.67 o
  -3   4  15         25.82         17.29        27.39 o
  -2   4  15        487.87        518.87        38.70 o
  -1   4  15          1.15         -2.47        18.34 o
   0   4  15        121.15        124.92        22.08 o
   1   4  15         39.65         16.72        14.17 o
   2   4  15         36.21         19.50        16.40 o
   3   4  15        372.01        341.28        27.68 o
   4   4  15         10.76        -14.94        32.32 o
  -3   5  15        120.61        132.45        33.51 o
  -2   5  15        115.57        142.29        23.68 o
  -1   5  15         14.78         28.43        20.35 o
   0   5  15          0.83        -14.56        18.87 o
   1   5  15        417.09        448.36        29.17 o
   2   5  15          1.12        -13.89        18.47 o
   3   5  15        700.47        812.43        51.07 o
   4   5  15          7.47        -28.64        38.03 o
  -2   6  15          0.30         34.83        22.61 o
  -1   6  15          0.20          5.35        25.53 o
   0   6  15          3.44          0.32        20.02 o
   1   6  15        122.03         85.11        31.92 o
   2   6  15         16.78         22.95        19.65 o
   3   6  15         24.04         25.99        20.39 o
   0  -3  16          3.18          2.66        30.32 o
  -2  -2  16          1.41        -10.37        27.93 o
  -1  -2  16          0.28         25.27        28.46 o
   0  -2  16          0.19        -27.39        27.39 o
   1  -2  16         14.74         -5.17        18.33 o
   2  -2  16          0.38          1.90        19.54 o
  -3  -1  16        102.04        124.47        31.92 o
  -2  -1  16         13.86         -0.27        25.00 o
  -1  -1  16         64.35        102.93        30.59 o
   0  -1  16         13.07          0.00        18.55 o
   1  -1  16          1.85        -18.68        18.68 o
   2  -1  16        110.29        132.83        21.81 o
   3  -1  16          1.33          0.61        27.26 o
  -3   0  16        140.92        171.55        33.25 o
  -2   0  16          4.54         10.37        25.80 o
  -1   0  16         25.60         21.28        26.33 o
   0   0  16        523.16        585.07        31.29 o
   1   0  16          5.92         12.62        24.47 o
   2   0  16        266.09        256.50        36.44 o
   3   0  16          1.51        -19.68        25.27 o
  -3   1  16         52.55         37.77        27.13 o
  -2   1  16        137.51        152.40        32.71 o
  -1   1  16         13.89         16.60        30.19 o
   0   1  16        400.14        379.29        26.88 o
   1   1  16          4.81         -8.88        18.34 o
   2   1  16          9.19         26.00        19.18 o
   3   1  16         73.87         35.64        27.13 o
   4   1  16          7.94         19.15        27.66 o
  -3   2  16         97.41         95.22        31.38 o
  -2   2  16         10.17         18.35        27.66 o
  -1   2  16         34.24          1.57        19.37 o
   0   2  16         16.75         11.39        44.15 o
   1   2  16         77.29         31.56        19.36 o
   2   2  16          0.46          4.20        21.01 o
   3   2  16          5.07        -22.61        26.07 o
   4   2  16          5.18         25.00        27.93 o
  -3   3  16         31.14         72.08        31.65 o
  -2   3  16         39.29         12.23        28.99 o
  -1   3  16         30.81         15.93        20.03 o
   0   3  16         39.70         85.19        20.65 o
   1   3  16         89.52         86.69        21.02 o
   2   3  16          2.06         -6.12        18.24 o
   3   3  16         33.30         17.41        20.64 o
   4   3  16          0.56        -17.67        32.98 o
  -2   4  16         14.42          9.84        28.99 o
  -1   4  16         76.59         92.81        21.53 o
   0   4  16         31.60         40.42        30.99 o
   1   4  16        193.08        179.30        22.36 o
   2   4  16         75.70         83.78        29.79 o
   3   4  16          1.45         19.42        47.08 o
  -1   5  16         33.29         30.28        21.86 o
   0   5  16        102.63        113.50        23.75 o
   1   5  16         55.33         73.40        22.08 o
   2   5  16        132.55        102.66        33.25 o
   0  -1  17          8.76         17.29        30.59 o
  -1   0  17         97.01         64.63        30.85 o
   0   0  17         18.62         13.78        19.79 o
   1   0  17         39.97         38.65        21.54 o
   2   0  17         11.54        -19.41        19.41 o
  -1   1  17         56.93         75.80        31.12 o
   0   1  17         52.71         59.24        20.96 o
   1   1  17         12.47         12.99        20.02 o
   2   1  17         27.03         19.94        37.10 o
  -1   2  17         14.00         43.62        29.52 o
   0   2  17         42.09          5.79        20.00 o
   1   2  17         21.92         58.36        34.18 o
   2   2  17         11.63         11.70        30.32 o
  -1   3  17          4.86         11.58        20.95 o
   0   3  17          0.15        -18.67        39.23 o
   1   3  17         44.96         33.18        20.94 o
   2   3  17         54.93         76.60        31.92 o
                                                
